# Supplementary material for: Performance Evaluation of Large Language Models in Multilingual Medical Multiple-Choice Questions: Mixed Methods Study
Source: JMIR Med Educ. 2026 Mar 5;12:e81399. doi: 10.2196/81399 (PMC12978932; doi:10.2196/81399)
Supplement: Multimedia Appendix 1 [file mededu-v12-e81399-s001.xlsx]

## Sheet: All Results
Unique ID	Question Set	EngPrompt	Model	Run	DE_correct	FR_correct	IT_correct	AnswerType	Category	Acute	Diagnosis
2	Set1.2	TRUE	llama33-70b	0	TRUE	TRUE	TRUE	0	1	0	1
3	Set1.3	TRUE	llama33-70b	0	TRUE	TRUE	TRUE	0	2	1	1
7	Set1.7	TRUE	llama33-70b	0	TRUE	TRUE	TRUE	0	1	0	2
8	Set1.8	TRUE	llama33-70b	0	TRUE	TRUE	TRUE	0	1	1	1
9	Set1.9	TRUE	llama33-70b	0	FALSE	TRUE	FALSE	0	3	0	1
11	Set2.1	TRUE	llama33-70b	0	TRUE	TRUE	TRUE	0	1	0	2
12	Set2.2	TRUE	llama33-70b	0	FALSE	FALSE	FALSE	0	1	1	2
13	Set2.3	TRUE	llama33-70b	0	TRUE	TRUE	TRUE	0	4	1	2
14	Set2.4	TRUE	llama33-70b	0	FALSE	TRUE	FALSE	0	1	0	3
16	Set2.6	TRUE	llama33-70b	0	TRUE	TRUE	TRUE	0	1	0	2
17	Set2.7	TRUE	llama33-70b	0	TRUE	TRUE	TRUE	0	2	1	2
20	Set2.10	TRUE	llama33-70b	0	TRUE	TRUE	TRUE	0	5	0	3
21	Set3.1	TRUE	llama33-70b	0	TRUE	TRUE	FALSE	0	3	0	2
22	Set3.2	TRUE	llama33-70b	0	TRUE	TRUE	TRUE	0	1	1	2
23	Set3.3	TRUE	llama33-70b	0	TRUE	TRUE	TRUE	0	1	1	1
24	Set3.4	TRUE	llama33-70b	0	TRUE	FALSE	TRUE	0	4	0	1
25	Set3.5	TRUE	llama33-70b	0	FALSE	FALSE	FALSE	0	2	0	2
26	Set3.6	TRUE	llama33-70b	0	TRUE	FALSE	TRUE	0	1	0	1
27	Set3.7	TRUE	llama33-70b	0	TRUE	TRUE	FALSE	0	4	1	2
28	Set3.8	TRUE	llama33-70b	0	TRUE	TRUE	TRUE	0	1	0	1
30	Set3.10	TRUE	llama33-70b	0	TRUE	TRUE	FALSE	0	5	1	3
31	Set1.11	TRUE	llama33-70b	0	TRUE	TRUE	TRUE	0	1	1	1
32	Set1.12	TRUE	llama33-70b	0	TRUE	TRUE	FALSE	0	3	0	1
35	Set1.15	TRUE	llama33-70b	0	FALSE	FALSE	FALSE	0	1	1	2
36	Set1.16	TRUE	llama33-70b	0	FALSE	FALSE	FALSE	0	1	0	1
37	Set1.17	TRUE	llama33-70b	0	TRUE	TRUE	TRUE	0	3	1	1
38	Set1.18	TRUE	llama33-70b	0	TRUE	TRUE	TRUE	0	2	1	1
39	Set1.19	TRUE	llama33-70b	0	TRUE	TRUE	TRUE	0	1	0	1
43	Set1.23	TRUE	llama33-70b	0	TRUE	TRUE	TRUE	0	1	0	1
44	Set1.24	TRUE	llama33-70b	0	TRUE	TRUE	TRUE	0	1	0	1
45	Set1.25	TRUE	llama33-70b	0	TRUE	FALSE	TRUE	0	5	0	3
46	Set1.26	TRUE	llama33-70b	0	FALSE	TRUE	TRUE	0	1	0	1
47	Set1.27	TRUE	llama33-70b	0	TRUE	TRUE	TRUE	0	4	0	1
49	Set1.29	TRUE	llama33-70b	0	TRUE	TRUE	TRUE	0	4	1	1
51	Set1.31	TRUE	llama33-70b	0	TRUE	TRUE	TRUE	0	1	1	1
53	Set1.33	TRUE	llama33-70b	0	FALSE	FALSE	FALSE	0	1	1	1
54	Set1.34	TRUE	llama33-70b	0	TRUE	TRUE	TRUE	0	1	0	2
56	Set1.36	TRUE	llama33-70b	0	TRUE	TRUE	TRUE	0	1	0	1
57	Set1.37	TRUE	llama33-70b	0	TRUE	TRUE	TRUE	0	1	0	1
58	Set1.38	TRUE	llama33-70b	0	FALSE	FALSE	FALSE	0	1	0	3
59	Set1.39	TRUE	llama33-70b	0	TRUE	TRUE	TRUE	0	1	0	1
60	Set1.40	TRUE	llama33-70b	0	FALSE	FALSE	FALSE	1	5	0	3
61	Set1.41	TRUE	llama33-70b	0	FALSE	TRUE	TRUE	1	1	1	3
62	Set1.42	TRUE	llama33-70b	0	TRUE	TRUE	TRUE	0	1	0	2
63	Set1.43	TRUE	llama33-70b	0	TRUE	TRUE	TRUE	1	5	0	2
64	Set1.44	TRUE	llama33-70b	0	TRUE	TRUE	TRUE	1	1	0	2
65	Set1.45	TRUE	llama33-70b	0	TRUE	TRUE	FALSE	1	1	1	2
66	Set1.46	TRUE	llama33-70b	0	FALSE	FALSE	FALSE	1	1	1	2
67	Set1.47	TRUE	llama33-70b	0	TRUE	TRUE	TRUE	1	5	0	3
71	Set2.11	TRUE	llama33-70b	0	FALSE	FALSE	FALSE	0	1	0	2
73	Set2.13	TRUE	llama33-70b	0	TRUE	TRUE	TRUE	0	3	0	2
75	Set2.15	TRUE	llama33-70b	0	TRUE	TRUE	TRUE	0	1	1	1
76	Set2.16	TRUE	llama33-70b	0	TRUE	FALSE	FALSE	0	1	0	1
77	Set2.17	TRUE	llama33-70b	0	TRUE	TRUE	TRUE	0	4	0	2
78	Set2.18	TRUE	llama33-70b	0	TRUE	FALSE	TRUE	0	1	0	2
79	Set2.19	TRUE	llama33-70b	0	FALSE	TRUE	TRUE	0	1	0	2
80	Set2.20	TRUE	llama33-70b	0	TRUE	TRUE	TRUE	0	2	1	1
81	Set2.21	TRUE	llama33-70b	0	TRUE	TRUE	TRUE	0	4	1	1
82	Set2.22	TRUE	llama33-70b	0	TRUE	TRUE	TRUE	0	1	0	1
83	Set2.23	TRUE	llama33-70b	0	FALSE	FALSE	FALSE	0	3	1	2
84	Set2.24	TRUE	llama33-70b	0	TRUE	FALSE	FALSE	0	1	0	1
85	Set2.25	TRUE	llama33-70b	0	TRUE	FALSE	TRUE	0	1	1	2
86	Set2.26	TRUE	llama33-70b	0	TRUE	TRUE	FALSE	0	1	1	2
87	Set2.27	TRUE	llama33-70b	0	FALSE	FALSE	TRUE	0	2	1	1
88	Set2.28	TRUE	llama33-70b	0	TRUE	TRUE	TRUE	0	4	0	1
90	Set2.30	TRUE	llama33-70b	0	TRUE	TRUE	TRUE	0	1	0	2
92	Set2.32	TRUE	llama33-70b	0	TRUE	FALSE	FALSE	0	1	1	1
95	Set2.35	TRUE	llama33-70b	0	FALSE	TRUE	FALSE	0	2	1	2
96	Set2.36	TRUE	llama33-70b	0	FALSE	TRUE	TRUE	0	3	0	2
97	Set2.37	TRUE	llama33-70b	0	TRUE	TRUE	TRUE	0	3	1	1
99	Set2.39	TRUE	llama33-70b	0	TRUE	TRUE	TRUE	0	5	0	3
100	Set2.40	TRUE	llama33-70b	0	TRUE	TRUE	TRUE	0	1	0	1
101	Set2.41	TRUE	llama33-70b	0	TRUE	TRUE	FALSE	0	1	0	1
102	Set2.42	TRUE	llama33-70b	0	TRUE	TRUE	TRUE	0	1	1	1
103	Set2.43	TRUE	llama33-70b	0	TRUE	TRUE	TRUE	0	1	0	1
104	Set2.44	TRUE	llama33-70b	0	TRUE	TRUE	TRUE	0	3	1	1
105	Set2.45	TRUE	llama33-70b	0	TRUE	FALSE	TRUE	0	1	1	2
106	Set2.46	TRUE	llama33-70b	0	TRUE	TRUE	FALSE	0	1	1	2
107	Set2.47	TRUE	llama33-70b	0	FALSE	TRUE	TRUE	0	1	1	1
109	Set2.49	TRUE	llama33-70b	0	TRUE	TRUE	FALSE	0	1	0	2
110	Set2.50	TRUE	llama33-70b	0	TRUE	TRUE	TRUE	0	1	1	2
112	Set3.12	TRUE	llama33-70b	0	TRUE	TRUE	TRUE	0	1	0	1
114	Set3.13	TRUE	llama33-70b	0	FALSE	FALSE	TRUE	0	1	1	1
115	Set3.14	TRUE	llama33-70b	0	TRUE	TRUE	FALSE	0	1	1	2
116	Set3.16	TRUE	llama33-70b	0	TRUE	TRUE	TRUE	0	4	0	2
117	Set3.17	TRUE	llama33-70b	0	TRUE	TRUE	TRUE	0	1	0	3
118	Set3.18	TRUE	llama33-70b	0	TRUE	TRUE	TRUE	0	1	0	2
119	Set3.19	TRUE	llama33-70b	0	TRUE	TRUE	TRUE	0	1	0	1
120	Set3.20	TRUE	llama33-70b	0	TRUE	TRUE	FALSE	0	2	0	2
121	Set3.21	TRUE	llama33-70b	0	TRUE	TRUE	TRUE	0	5	0	3
122	Set3.22	TRUE	llama33-70b	0	TRUE	TRUE	TRUE	0	3	1	2
123	Set3.23	TRUE	llama33-70b	0	TRUE	TRUE	TRUE	0	1	0	1
124	Set3.24	TRUE	llama33-70b	0	TRUE	TRUE	TRUE	0	5	0	3
125	Set3.25	TRUE	llama33-70b	0	TRUE	TRUE	TRUE	0	1	1	1
126	Set3.26	TRUE	llama33-70b	0	TRUE	TRUE	TRUE	0	1	0	1
128	Set3.28	TRUE	llama33-70b	0	FALSE	TRUE	TRUE	0	3	0	1
129	Set3.29	TRUE	llama33-70b	0	TRUE	TRUE	FALSE	0	2	1	2
130	Set3.30	TRUE	llama33-70b	0	TRUE	TRUE	TRUE	0	1	0	2
131	Set3.31	TRUE	llama33-70b	0	TRUE	TRUE	TRUE	0	1	1	1
132	Set3.32	TRUE	llama33-70b	0	TRUE	TRUE	TRUE	0	1	1	1
133	Set3.33	TRUE	llama33-70b	0	TRUE	TRUE	TRUE	0	3	1	1
134	Set3.34	TRUE	llama33-70b	0	FALSE	FALSE	FALSE	0	3	0	2
135	Set3.35	TRUE	llama33-70b	0	TRUE	TRUE	TRUE	0	1	0	2
137	Set3.37	TRUE	llama33-70b	0	FALSE	TRUE	TRUE	0	1	1	1
138	Set3.38	TRUE	llama33-70b	0	FALSE	FALSE	FALSE	0	1	0	1
141	Set3.41	TRUE	llama33-70b	0	TRUE	TRUE	TRUE	0	1	0	1
142	Set3.42	TRUE	llama33-70b	0	TRUE	FALSE	FALSE	0	5	0	1
143	Set3.43	TRUE	llama33-70b	0	TRUE	TRUE	TRUE	0	1	1	1
144	Set3.44	TRUE	llama33-70b	0	TRUE	TRUE	TRUE	0	1	1	2
145	Set3.45	TRUE	llama33-70b	0	TRUE	TRUE	TRUE	0	1	1	1
146	Set3.46	TRUE	llama33-70b	0	TRUE	TRUE	TRUE	0	1	1	2
148	Set3.48	TRUE	llama33-70b	0	TRUE	TRUE	TRUE	0	2	1	2
149	Set3.49	TRUE	llama33-70b	0	FALSE	FALSE	FALSE	0	1	1	1
150	Set3.50	TRUE	llama33-70b	0	TRUE	TRUE	TRUE	1	1	0	2
2	Set1.2	TRUE	llama33-70b	1	TRUE	TRUE	TRUE	0	1	0	1
3	Set1.3	TRUE	llama33-70b	1	TRUE	TRUE	TRUE	0	2	1	1
7	Set1.7	TRUE	llama33-70b	1	TRUE	TRUE	TRUE	0	1	0	2
8	Set1.8	TRUE	llama33-70b	1	TRUE	TRUE	TRUE	0	1	1	1
9	Set1.9	TRUE	llama33-70b	1	FALSE	FALSE	FALSE	0	3	0	1
11	Set2.1	TRUE	llama33-70b	1	FALSE	TRUE	TRUE	0	1	0	2
12	Set2.2	TRUE	llama33-70b	1	FALSE	FALSE	FALSE	0	1	1	2
13	Set2.3	TRUE	llama33-70b	1	TRUE	TRUE	TRUE	0	4	1	2
14	Set2.4	TRUE	llama33-70b	1	FALSE	TRUE	FALSE	0	1	0	3
16	Set2.6	TRUE	llama33-70b	1	TRUE	TRUE	TRUE	0	1	0	2
17	Set2.7	TRUE	llama33-70b	1	TRUE	TRUE	TRUE	0	2	1	2
20	Set2.10	TRUE	llama33-70b	1	TRUE	TRUE	TRUE	0	5	0	3
21	Set3.1	TRUE	llama33-70b	1	TRUE	TRUE	TRUE	0	3	0	2
22	Set3.2	TRUE	llama33-70b	1	TRUE	TRUE	TRUE	0	1	1	2
23	Set3.3	TRUE	llama33-70b	1	TRUE	TRUE	TRUE	0	1	1	1
24	Set3.4	TRUE	llama33-70b	1	TRUE	FALSE	TRUE	0	4	0	1
25	Set3.5	TRUE	llama33-70b	1	FALSE	FALSE	FALSE	0	2	0	2
26	Set3.6	TRUE	llama33-70b	1	TRUE	FALSE	TRUE	0	1	0	1
27	Set3.7	TRUE	llama33-70b	1	TRUE	TRUE	FALSE	0	4	1	2
28	Set3.8	TRUE	llama33-70b	1	FALSE	TRUE	FALSE	0	1	0	1
30	Set3.10	TRUE	llama33-70b	1	FALSE	TRUE	FALSE	0	5	1	3
31	Set1.11	TRUE	llama33-70b	1	TRUE	TRUE	TRUE	0	1	1	1
32	Set1.12	TRUE	llama33-70b	1	TRUE	FALSE	TRUE	0	3	0	1
35	Set1.15	TRUE	llama33-70b	1	FALSE	FALSE	FALSE	0	1	1	2
36	Set1.16	TRUE	llama33-70b	1	FALSE	TRUE	FALSE	0	1	0	1
37	Set1.17	TRUE	llama33-70b	1	TRUE	TRUE	TRUE	0	3	1	1
38	Set1.18	TRUE	llama33-70b	1	TRUE	TRUE	TRUE	0	2	1	1
39	Set1.19	TRUE	llama33-70b	1	TRUE	TRUE	TRUE	0	1	0	1
43	Set1.23	TRUE	llama33-70b	1	TRUE	TRUE	TRUE	0	1	0	1
44	Set1.24	TRUE	llama33-70b	1	TRUE	TRUE	TRUE	0	1	0	1
45	Set1.25	TRUE	llama33-70b	1	TRUE	TRUE	TRUE	0	5	0	3
46	Set1.26	TRUE	llama33-70b	1	TRUE	TRUE	TRUE	0	1	0	1
47	Set1.27	TRUE	llama33-70b	1	TRUE	TRUE	TRUE	0	4	0	1
49	Set1.29	TRUE	llama33-70b	1	TRUE	TRUE	TRUE	0	4	1	1
51	Set1.31	TRUE	llama33-70b	1	TRUE	TRUE	TRUE	0	1	1	1
53	Set1.33	TRUE	llama33-70b	1	FALSE	FALSE	FALSE	0	1	1	1
54	Set1.34	TRUE	llama33-70b	1	TRUE	TRUE	TRUE	0	1	0	2
56	Set1.36	TRUE	llama33-70b	1	TRUE	TRUE	TRUE	0	1	0	1
57	Set1.37	TRUE	llama33-70b	1	TRUE	TRUE	TRUE	0	1	0	1
58	Set1.38	TRUE	llama33-70b	1	FALSE	FALSE	FALSE	0	1	0	3
59	Set1.39	TRUE	llama33-70b	1	TRUE	TRUE	TRUE	0	1	0	1
60	Set1.40	TRUE	llama33-70b	1	FALSE	FALSE	FALSE	1	5	0	3
61	Set1.41	TRUE	llama33-70b	1	FALSE	TRUE	TRUE	1	1	1	3
62	Set1.42	TRUE	llama33-70b	1	TRUE	TRUE	TRUE	0	1	0	2
63	Set1.43	TRUE	llama33-70b	1	TRUE	TRUE	TRUE	1	5	0	2
64	Set1.44	TRUE	llama33-70b	1	TRUE	TRUE	TRUE	1	1	0	2
65	Set1.45	TRUE	llama33-70b	1	TRUE	TRUE	FALSE	1	1	1	2
66	Set1.46	TRUE	llama33-70b	1	FALSE	FALSE	FALSE	1	1	1	2
67	Set1.47	TRUE	llama33-70b	1	TRUE	TRUE	TRUE	1	5	0	3
71	Set2.11	TRUE	llama33-70b	1	FALSE	FALSE	FALSE	0	1	0	2
73	Set2.13	TRUE	llama33-70b	1	TRUE	TRUE	TRUE	0	3	0	2
75	Set2.15	TRUE	llama33-70b	1	TRUE	TRUE	TRUE	0	1	1	1
76	Set2.16	TRUE	llama33-70b	1	TRUE	FALSE	FALSE	0	1	0	1
77	Set2.17	TRUE	llama33-70b	1	TRUE	TRUE	TRUE	0	4	0	2
78	Set2.18	TRUE	llama33-70b	1	TRUE	FALSE	TRUE	0	1	0	2
79	Set2.19	TRUE	llama33-70b	1	FALSE	TRUE	TRUE	0	1	0	2
80	Set2.20	TRUE	llama33-70b	1	TRUE	TRUE	TRUE	0	2	1	1
81	Set2.21	TRUE	llama33-70b	1	TRUE	TRUE	TRUE	0	4	1	1
82	Set2.22	TRUE	llama33-70b	1	TRUE	TRUE	TRUE	0	1	0	1
83	Set2.23	TRUE	llama33-70b	1	FALSE	FALSE	FALSE	0	3	1	2
84	Set2.24	TRUE	llama33-70b	1	TRUE	FALSE	FALSE	0	1	0	1
85	Set2.25	TRUE	llama33-70b	1	TRUE	TRUE	TRUE	0	1	1	2
86	Set2.26	TRUE	llama33-70b	1	TRUE	TRUE	FALSE	0	1	1	2
87	Set2.27	TRUE	llama33-70b	1	FALSE	FALSE	TRUE	0	2	1	1
88	Set2.28	TRUE	llama33-70b	1	TRUE	TRUE	TRUE	0	4	0	1
90	Set2.30	TRUE	llama33-70b	1	TRUE	TRUE	TRUE	0	1	0	2
92	Set2.32	TRUE	llama33-70b	1	TRUE	TRUE	FALSE	0	1	1	1
95	Set2.35	TRUE	llama33-70b	1	FALSE	TRUE	FALSE	0	2	1	2
96	Set2.36	TRUE	llama33-70b	1	TRUE	TRUE	TRUE	0	3	0	2
97	Set2.37	TRUE	llama33-70b	1	TRUE	TRUE	TRUE	0	3	1	1
99	Set2.39	TRUE	llama33-70b	1	TRUE	TRUE	TRUE	0	5	0	3
100	Set2.40	TRUE	llama33-70b	1	TRUE	TRUE	TRUE	0	1	0	1
101	Set2.41	TRUE	llama33-70b	1	TRUE	TRUE	FALSE	0	1	0	1
102	Set2.42	TRUE	llama33-70b	1	TRUE	TRUE	TRUE	0	1	1	1
103	Set2.43	TRUE	llama33-70b	1	TRUE	TRUE	TRUE	0	1	0	1
104	Set2.44	TRUE	llama33-70b	1	TRUE	TRUE	TRUE	0	3	1	1
105	Set2.45	TRUE	llama33-70b	1	TRUE	FALSE	TRUE	0	1	1	2
106	Set2.46	TRUE	llama33-70b	1	TRUE	FALSE	FALSE	0	1	1	2
107	Set2.47	TRUE	llama33-70b	1	FALSE	TRUE	TRUE	0	1	1	1
109	Set2.49	TRUE	llama33-70b	1	TRUE	TRUE	FALSE	0	1	0	2
110	Set2.50	TRUE	llama33-70b	1	TRUE	TRUE	TRUE	0	1	1	2
112	Set3.12	TRUE	llama33-70b	1	TRUE	TRUE	TRUE	0	1	0	1
114	Set3.13	TRUE	llama33-70b	1	FALSE	FALSE	TRUE	0	1	1	1
115	Set3.14	TRUE	llama33-70b	1	TRUE	TRUE	FALSE	0	1	1	2
116	Set3.16	TRUE	llama33-70b	1	TRUE	TRUE	TRUE	0	4	0	2
117	Set3.17	TRUE	llama33-70b	1	TRUE	TRUE	TRUE	0	1	0	3
118	Set3.18	TRUE	llama33-70b	1	TRUE	TRUE	TRUE	0	1	0	2
119	Set3.19	TRUE	llama33-70b	1	TRUE	TRUE	TRUE	0	1	0	1
120	Set3.20	TRUE	llama33-70b	1	TRUE	TRUE	FALSE	0	2	0	2
121	Set3.21	TRUE	llama33-70b	1	TRUE	TRUE	TRUE	0	5	0	3
122	Set3.22	TRUE	llama33-70b	1	TRUE	TRUE	TRUE	0	3	1	2
123	Set3.23	TRUE	llama33-70b	1	TRUE	TRUE	TRUE	0	1	0	1
124	Set3.24	TRUE	llama33-70b	1	TRUE	TRUE	TRUE	0	5	0	3
125	Set3.25	TRUE	llama33-70b	1	TRUE	TRUE	TRUE	0	1	1	1
126	Set3.26	TRUE	llama33-70b	1	TRUE	TRUE	TRUE	0	1	0	1
128	Set3.28	TRUE	llama33-70b	1	FALSE	TRUE	TRUE	0	3	0	1
129	Set3.29	TRUE	llama33-70b	1	TRUE	TRUE	FALSE	0	2	1	2
130	Set3.30	TRUE	llama33-70b	1	TRUE	TRUE	TRUE	0	1	0	2
131	Set3.31	TRUE	llama33-70b	1	TRUE	TRUE	TRUE	0	1	1	1
132	Set3.32	TRUE	llama33-70b	1	TRUE	TRUE	TRUE	0	1	1	1
133	Set3.33	TRUE	llama33-70b	1	TRUE	TRUE	TRUE	0	3	1	1
134	Set3.34	TRUE	llama33-70b	1	FALSE	FALSE	FALSE	0	3	0	2
135	Set3.35	TRUE	llama33-70b	1	TRUE	TRUE	TRUE	0	1	0	2
137	Set3.37	TRUE	llama33-70b	1	FALSE	TRUE	TRUE	0	1	1	1
138	Set3.38	TRUE	llama33-70b	1	FALSE	TRUE	FALSE	0	1	0	1
141	Set3.41	TRUE	llama33-70b	1	TRUE	TRUE	TRUE	0	1	0	1
142	Set3.42	TRUE	llama33-70b	1	TRUE	FALSE	FALSE	0	5	0	1
143	Set3.43	TRUE	llama33-70b	1	TRUE	TRUE	TRUE	0	1	1	1
144	Set3.44	TRUE	llama33-70b	1	TRUE	TRUE	TRUE	0	1	1	2
145	Set3.45	TRUE	llama33-70b	1	TRUE	TRUE	TRUE	0	1	1	1
146	Set3.46	TRUE	llama33-70b	1	TRUE	TRUE	TRUE	0	1	1	2
148	Set3.48	TRUE	llama33-70b	1	TRUE	TRUE	TRUE	0	2	1	2
149	Set3.49	TRUE	llama33-70b	1	FALSE	FALSE	FALSE	0	1	1	1
150	Set3.50	TRUE	llama33-70b	1	TRUE	TRUE	TRUE	1	1	0	2
2	Set1.2	TRUE	llama33-70b	2	TRUE	TRUE	TRUE	0	1	0	1
3	Set1.3	TRUE	llama33-70b	2	TRUE	TRUE	TRUE	0	2	1	1
7	Set1.7	TRUE	llama33-70b	2	TRUE	TRUE	TRUE	0	1	0	2
8	Set1.8	TRUE	llama33-70b	2	TRUE	TRUE	TRUE	0	1	1	1
9	Set1.9	TRUE	llama33-70b	2	FALSE	TRUE	FALSE	0	3	0	1
11	Set2.1	TRUE	llama33-70b	2	TRUE	TRUE	TRUE	0	1	0	2
12	Set2.2	TRUE	llama33-70b	2	FALSE	FALSE	FALSE	0	1	1	2
13	Set2.3	TRUE	llama33-70b	2	TRUE	TRUE	TRUE	0	4	1	2
14	Set2.4	TRUE	llama33-70b	2	FALSE	TRUE	FALSE	0	1	0	3
16	Set2.6	TRUE	llama33-70b	2	TRUE	TRUE	TRUE	0	1	0	2
17	Set2.7	TRUE	llama33-70b	2	TRUE	TRUE	TRUE	0	2	1	2
20	Set2.10	TRUE	llama33-70b	2	TRUE	TRUE	TRUE	0	5	0	3
21	Set3.1	TRUE	llama33-70b	2	TRUE	TRUE	FALSE	0	3	0	2
22	Set3.2	TRUE	llama33-70b	2	TRUE	TRUE	TRUE	0	1	1	2
23	Set3.3	TRUE	llama33-70b	2	TRUE	TRUE	TRUE	0	1	1	1
24	Set3.4	TRUE	llama33-70b	2	TRUE	FALSE	TRUE	0	4	0	1
25	Set3.5	TRUE	llama33-70b	2	FALSE	FALSE	FALSE	0	2	0	2
26	Set3.6	TRUE	llama33-70b	2	TRUE	FALSE	TRUE	0	1	0	1
27	Set3.7	TRUE	llama33-70b	2	TRUE	TRUE	FALSE	0	4	1	2
28	Set3.8	TRUE	llama33-70b	2	TRUE	FALSE	FALSE	0	1	0	1
30	Set3.10	TRUE	llama33-70b	2	FALSE	TRUE	FALSE	0	5	1	3
31	Set1.11	TRUE	llama33-70b	2	TRUE	TRUE	TRUE	0	1	1	1
32	Set1.12	TRUE	llama33-70b	2	TRUE	FALSE	TRUE	0	3	0	1
35	Set1.15	TRUE	llama33-70b	2	FALSE	FALSE	FALSE	0	1	1	2
36	Set1.16	TRUE	llama33-70b	2	FALSE	FALSE	FALSE	0	1	0	1
37	Set1.17	TRUE	llama33-70b	2	TRUE	TRUE	TRUE	0	3	1	1
38	Set1.18	TRUE	llama33-70b	2	TRUE	TRUE	TRUE	0	2	1	1
39	Set1.19	TRUE	llama33-70b	2	TRUE	TRUE	TRUE	0	1	0	1
43	Set1.23	TRUE	llama33-70b	2	TRUE	TRUE	TRUE	0	1	0	1
44	Set1.24	TRUE	llama33-70b	2	TRUE	TRUE	TRUE	0	1	0	1
45	Set1.25	TRUE	llama33-70b	2	TRUE	TRUE	TRUE	0	5	0	3
46	Set1.26	TRUE	llama33-70b	2	FALSE	TRUE	TRUE	0	1	0	1
47	Set1.27	TRUE	llama33-70b	2	TRUE	TRUE	TRUE	0	4	0	1
49	Set1.29	TRUE	llama33-70b	2	TRUE	TRUE	TRUE	0	4	1	1
51	Set1.31	TRUE	llama33-70b	2	TRUE	TRUE	TRUE	0	1	1	1
53	Set1.33	TRUE	llama33-70b	2	FALSE	FALSE	FALSE	0	1	1	1
54	Set1.34	TRUE	llama33-70b	2	TRUE	TRUE	TRUE	0	1	0	2
56	Set1.36	TRUE	llama33-70b	2	TRUE	TRUE	TRUE	0	1	0	1
57	Set1.37	TRUE	llama33-70b	2	TRUE	TRUE	TRUE	0	1	0	1
58	Set1.38	TRUE	llama33-70b	2	FALSE	FALSE	FALSE	0	1	0	3
59	Set1.39	TRUE	llama33-70b	2	TRUE	TRUE	TRUE	0	1	0	1
60	Set1.40	TRUE	llama33-70b	2	FALSE	FALSE	FALSE	1	5	0	3
61	Set1.41	TRUE	llama33-70b	2	FALSE	FALSE	TRUE	1	1	1	3
62	Set1.42	TRUE	llama33-70b	2	TRUE	TRUE	TRUE	0	1	0	2
63	Set1.43	TRUE	llama33-70b	2	TRUE	TRUE	TRUE	1	5	0	2
64	Set1.44	TRUE	llama33-70b	2	TRUE	TRUE	TRUE	1	1	0	2
65	Set1.45	TRUE	llama33-70b	2	TRUE	TRUE	FALSE	1	1	1	2
66	Set1.46	TRUE	llama33-70b	2	FALSE	FALSE	FALSE	1	1	1	2
67	Set1.47	TRUE	llama33-70b	2	TRUE	TRUE	TRUE	1	5	0	3
71	Set2.11	TRUE	llama33-70b	2	FALSE	FALSE	FALSE	0	1	0	2
73	Set2.13	TRUE	llama33-70b	2	TRUE	TRUE	TRUE	0	3	0	2
75	Set2.15	TRUE	llama33-70b	2	TRUE	TRUE	TRUE	0	1	1	1
76	Set2.16	TRUE	llama33-70b	2	TRUE	FALSE	FALSE	0	1	0	1
77	Set2.17	TRUE	llama33-70b	2	TRUE	TRUE	TRUE	0	4	0	2
78	Set2.18	TRUE	llama33-70b	2	TRUE	FALSE	TRUE	0	1	0	2
79	Set2.19	TRUE	llama33-70b	2	FALSE	TRUE	TRUE	0	1	0	2
80	Set2.20	TRUE	llama33-70b	2	TRUE	TRUE	TRUE	0	2	1	1
81	Set2.21	TRUE	llama33-70b	2	TRUE	TRUE	TRUE	0	4	1	1
82	Set2.22	TRUE	llama33-70b	2	TRUE	TRUE	TRUE	0	1	0	1
83	Set2.23	TRUE	llama33-70b	2	FALSE	FALSE	FALSE	0	3	1	2
84	Set2.24	TRUE	llama33-70b	2	TRUE	FALSE	FALSE	0	1	0	1
85	Set2.25	TRUE	llama33-70b	2	TRUE	FALSE	TRUE	0	1	1	2
86	Set2.26	TRUE	llama33-70b	2	TRUE	TRUE	FALSE	0	1	1	2
87	Set2.27	TRUE	llama33-70b	2	FALSE	FALSE	TRUE	0	2	1	1
88	Set2.28	TRUE	llama33-70b	2	TRUE	TRUE	TRUE	0	4	0	1
90	Set2.30	TRUE	llama33-70b	2	TRUE	TRUE	TRUE	0	1	0	2
92	Set2.32	TRUE	llama33-70b	2	TRUE	TRUE	FALSE	0	1	1	1
95	Set2.35	TRUE	llama33-70b	2	FALSE	TRUE	FALSE	0	2	1	2
96	Set2.36	TRUE	llama33-70b	2	FALSE	TRUE	TRUE	0	3	0	2
97	Set2.37	TRUE	llama33-70b	2	TRUE	TRUE	TRUE	0	3	1	1
99	Set2.39	TRUE	llama33-70b	2	TRUE	TRUE	TRUE	0	5	0	3
100	Set2.40	TRUE	llama33-70b	2	TRUE	TRUE	TRUE	0	1	0	1
101	Set2.41	TRUE	llama33-70b	2	TRUE	TRUE	FALSE	0	1	0	1
102	Set2.42	TRUE	llama33-70b	2	TRUE	TRUE	TRUE	0	1	1	1
103	Set2.43	TRUE	llama33-70b	2	TRUE	TRUE	TRUE	0	1	0	1
104	Set2.44	TRUE	llama33-70b	2	TRUE	TRUE	TRUE	0	3	1	1
105	Set2.45	TRUE	llama33-70b	2	TRUE	FALSE	TRUE	0	1	1	2
106	Set2.46	TRUE	llama33-70b	2	TRUE	FALSE	FALSE	0	1	1	2
107	Set2.47	TRUE	llama33-70b	2	FALSE	TRUE	TRUE	0	1	1	1
109	Set2.49	TRUE	llama33-70b	2	TRUE	TRUE	FALSE	0	1	0	2
110	Set2.50	TRUE	llama33-70b	2	TRUE	TRUE	TRUE	0	1	1	2
112	Set3.12	TRUE	llama33-70b	2	TRUE	TRUE	TRUE	0	1	0	1
114	Set3.13	TRUE	llama33-70b	2	FALSE	FALSE	FALSE	0	1	1	1
115	Set3.14	TRUE	llama33-70b	2	TRUE	TRUE	TRUE	0	1	1	2
116	Set3.16	TRUE	llama33-70b	2	TRUE	TRUE	TRUE	0	4	0	2
117	Set3.17	TRUE	llama33-70b	2	TRUE	TRUE	TRUE	0	1	0	3
118	Set3.18	TRUE	llama33-70b	2	TRUE	TRUE	TRUE	0	1	0	2
119	Set3.19	TRUE	llama33-70b	2	TRUE	TRUE	TRUE	0	1	0	1
120	Set3.20	TRUE	llama33-70b	2	TRUE	TRUE	FALSE	0	2	0	2
121	Set3.21	TRUE	llama33-70b	2	TRUE	TRUE	TRUE	0	5	0	3
122	Set3.22	TRUE	llama33-70b	2	TRUE	TRUE	TRUE	0	3	1	2
123	Set3.23	TRUE	llama33-70b	2	TRUE	TRUE	TRUE	0	1	0	1
124	Set3.24	TRUE	llama33-70b	2	TRUE	TRUE	TRUE	0	5	0	3
125	Set3.25	TRUE	llama33-70b	2	TRUE	TRUE	TRUE	0	1	1	1
126	Set3.26	TRUE	llama33-70b	2	TRUE	TRUE	TRUE	0	1	0	1
128	Set3.28	TRUE	llama33-70b	2	FALSE	TRUE	TRUE	0	3	0	1
129	Set3.29	TRUE	llama33-70b	2	TRUE	TRUE	FALSE	0	2	1	2
130	Set3.30	TRUE	llama33-70b	2	TRUE	TRUE	TRUE	0	1	0	2
131	Set3.31	TRUE	llama33-70b	2	TRUE	TRUE	TRUE	0	1	1	1
132	Set3.32	TRUE	llama33-70b	2	TRUE	TRUE	TRUE	0	1	1	1
133	Set3.33	TRUE	llama33-70b	2	TRUE	TRUE	TRUE	0	3	1	1
134	Set3.34	TRUE	llama33-70b	2	FALSE	FALSE	FALSE	0	3	0	2
135	Set3.35	TRUE	llama33-70b	2	TRUE	TRUE	TRUE	0	1	0	2
137	Set3.37	TRUE	llama33-70b	2	FALSE	TRUE	FALSE	0	1	1	1
138	Set3.38	TRUE	llama33-70b	2	FALSE	FALSE	FALSE	0	1	0	1
141	Set3.41	TRUE	llama33-70b	2	TRUE	TRUE	TRUE	0	1	0	1
142	Set3.42	TRUE	llama33-70b	2	FALSE	FALSE	FALSE	0	5	0	1
143	Set3.43	TRUE	llama33-70b	2	TRUE	TRUE	TRUE	0	1	1	1
144	Set3.44	TRUE	llama33-70b	2	TRUE	TRUE	TRUE	0	1	1	2
145	Set3.45	TRUE	llama33-70b	2	TRUE	TRUE	TRUE	0	1	1	1
146	Set3.46	TRUE	llama33-70b	2	TRUE	TRUE	TRUE	0	1	1	2
148	Set3.48	TRUE	llama33-70b	2	TRUE	TRUE	TRUE	0	2	1	2
149	Set3.49	TRUE	llama33-70b	2	FALSE	FALSE	FALSE	0	1	1	1
150	Set3.50	TRUE	llama33-70b	2	TRUE	TRUE	TRUE	1	1	0	2
2	Set1.2	TRUE	llama33-70b	3	TRUE	TRUE	TRUE	0	1	0	1
3	Set1.3	TRUE	llama33-70b	3	TRUE	TRUE	TRUE	0	2	1	1
7	Set1.7	TRUE	llama33-70b	3	TRUE	TRUE	TRUE	0	1	0	2
8	Set1.8	TRUE	llama33-70b	3	TRUE	TRUE	TRUE	0	1	1	1
9	Set1.9	TRUE	llama33-70b	3	FALSE	FALSE	FALSE	0	3	0	1
11	Set2.1	TRUE	llama33-70b	3	TRUE	TRUE	TRUE	0	1	0	2
12	Set2.2	TRUE	llama33-70b	3	FALSE	FALSE	FALSE	0	1	1	2
13	Set2.3	TRUE	llama33-70b	3	TRUE	TRUE	TRUE	0	4	1	2
14	Set2.4	TRUE	llama33-70b	3	FALSE	TRUE	FALSE	0	1	0	3
16	Set2.6	TRUE	llama33-70b	3	TRUE	TRUE	TRUE	0	1	0	2
17	Set2.7	TRUE	llama33-70b	3	TRUE	TRUE	TRUE	0	2	1	2
20	Set2.10	TRUE	llama33-70b	3	TRUE	TRUE	TRUE	0	5	0	3
21	Set3.1	TRUE	llama33-70b	3	TRUE	TRUE	FALSE	0	3	0	2
22	Set3.2	TRUE	llama33-70b	3	TRUE	TRUE	TRUE	0	1	1	2
23	Set3.3	TRUE	llama33-70b	3	TRUE	TRUE	TRUE	0	1	1	1
24	Set3.4	TRUE	llama33-70b	3	TRUE	FALSE	TRUE	0	4	0	1
25	Set3.5	TRUE	llama33-70b	3	FALSE	FALSE	FALSE	0	2	0	2
26	Set3.6	TRUE	llama33-70b	3	TRUE	FALSE	TRUE	0	1	0	1
27	Set3.7	TRUE	llama33-70b	3	TRUE	TRUE	FALSE	0	4	1	2
28	Set3.8	TRUE	llama33-70b	3	TRUE	FALSE	FALSE	0	1	0	1
30	Set3.10	TRUE	llama33-70b	3	FALSE	TRUE	FALSE	0	5	1	3
31	Set1.11	TRUE	llama33-70b	3	TRUE	TRUE	TRUE	0	1	1	1
32	Set1.12	TRUE	llama33-70b	3	TRUE	TRUE	TRUE	0	3	0	1
35	Set1.15	TRUE	llama33-70b	3	FALSE	FALSE	FALSE	0	1	1	2
36	Set1.16	TRUE	llama33-70b	3	FALSE	FALSE	FALSE	0	1	0	1
37	Set1.17	TRUE	llama33-70b	3	TRUE	TRUE	TRUE	0	3	1	1
38	Set1.18	TRUE	llama33-70b	3	TRUE	TRUE	TRUE	0	2	1	1
39	Set1.19	TRUE	llama33-70b	3	TRUE	TRUE	TRUE	0	1	0	1
43	Set1.23	TRUE	llama33-70b	3	TRUE	TRUE	TRUE	0	1	0	1
44	Set1.24	TRUE	llama33-70b	3	TRUE	TRUE	TRUE	0	1	0	1
45	Set1.25	TRUE	llama33-70b	3	TRUE	TRUE	TRUE	0	5	0	3
46	Set1.26	TRUE	llama33-70b	3	TRUE	TRUE	TRUE	0	1	0	1
47	Set1.27	TRUE	llama33-70b	3	TRUE	TRUE	TRUE	0	4	0	1
49	Set1.29	TRUE	llama33-70b	3	TRUE	TRUE	TRUE	0	4	1	1
51	Set1.31	TRUE	llama33-70b	3	TRUE	TRUE	TRUE	0	1	1	1
53	Set1.33	TRUE	llama33-70b	3	FALSE	FALSE	FALSE	0	1	1	1
54	Set1.34	TRUE	llama33-70b	3	TRUE	TRUE	TRUE	0	1	0	2
56	Set1.36	TRUE	llama33-70b	3	TRUE	TRUE	FALSE	0	1	0	1
57	Set1.37	TRUE	llama33-70b	3	TRUE	TRUE	TRUE	0	1	0	1
58	Set1.38	TRUE	llama33-70b	3	FALSE	FALSE	FALSE	0	1	0	3
59	Set1.39	TRUE	llama33-70b	3	TRUE	TRUE	TRUE	0	1	0	1
60	Set1.40	TRUE	llama33-70b	3	FALSE	FALSE	FALSE	1	5	0	3
61	Set1.41	TRUE	llama33-70b	3	TRUE	TRUE	TRUE	1	1	1	3
62	Set1.42	TRUE	llama33-70b	3	TRUE	TRUE	TRUE	0	1	0	2
63	Set1.43	TRUE	llama33-70b	3	TRUE	TRUE	TRUE	1	5	0	2
64	Set1.44	TRUE	llama33-70b	3	TRUE	TRUE	TRUE	1	1	0	2
65	Set1.45	TRUE	llama33-70b	3	TRUE	TRUE	FALSE	1	1	1	2
66	Set1.46	TRUE	llama33-70b	3	FALSE	FALSE	FALSE	1	1	1	2
67	Set1.47	TRUE	llama33-70b	3	TRUE	TRUE	TRUE	1	5	0	3
71	Set2.11	TRUE	llama33-70b	3	FALSE	FALSE	FALSE	0	1	0	2
73	Set2.13	TRUE	llama33-70b	3	TRUE	TRUE	TRUE	0	3	0	2
75	Set2.15	TRUE	llama33-70b	3	TRUE	TRUE	TRUE	0	1	1	1
76	Set2.16	TRUE	llama33-70b	3	TRUE	FALSE	FALSE	0	1	0	1
77	Set2.17	TRUE	llama33-70b	3	TRUE	TRUE	TRUE	0	4	0	2
78	Set2.18	TRUE	llama33-70b	3	TRUE	FALSE	TRUE	0	1	0	2
79	Set2.19	TRUE	llama33-70b	3	TRUE	TRUE	TRUE	0	1	0	2
80	Set2.20	TRUE	llama33-70b	3	TRUE	TRUE	TRUE	0	2	1	1
81	Set2.21	TRUE	llama33-70b	3	TRUE	TRUE	TRUE	0	4	1	1
82	Set2.22	TRUE	llama33-70b	3	TRUE	TRUE	TRUE	0	1	0	1
83	Set2.23	TRUE	llama33-70b	3	FALSE	FALSE	FALSE	0	3	1	2
84	Set2.24	TRUE	llama33-70b	3	TRUE	FALSE	FALSE	0	1	0	1
85	Set2.25	TRUE	llama33-70b	3	TRUE	TRUE	TRUE	0	1	1	2
86	Set2.26	TRUE	llama33-70b	3	TRUE	TRUE	FALSE	0	1	1	2
87	Set2.27	TRUE	llama33-70b	3	FALSE	FALSE	TRUE	0	2	1	1
88	Set2.28	TRUE	llama33-70b	3	TRUE	TRUE	TRUE	0	4	0	1
90	Set2.30	TRUE	llama33-70b	3	TRUE	TRUE	TRUE	0	1	0	2
92	Set2.32	TRUE	llama33-70b	3	TRUE	FALSE	FALSE	0	1	1	1
95	Set2.35	TRUE	llama33-70b	3	FALSE	TRUE	FALSE	0	2	1	2
96	Set2.36	TRUE	llama33-70b	3	TRUE	TRUE	TRUE	0	3	0	2
97	Set2.37	TRUE	llama33-70b	3	TRUE	TRUE	TRUE	0	3	1	1
99	Set2.39	TRUE	llama33-70b	3	TRUE	TRUE	TRUE	0	5	0	3
100	Set2.40	TRUE	llama33-70b	3	TRUE	TRUE	TRUE	0	1	0	1
101	Set2.41	TRUE	llama33-70b	3	TRUE	TRUE	FALSE	0	1	0	1
102	Set2.42	TRUE	llama33-70b	3	TRUE	TRUE	TRUE	0	1	1	1
103	Set2.43	TRUE	llama33-70b	3	TRUE	TRUE	TRUE	0	1	0	1
104	Set2.44	TRUE	llama33-70b	3	TRUE	TRUE	TRUE	0	3	1	1
105	Set2.45	TRUE	llama33-70b	3	TRUE	FALSE	TRUE	0	1	1	2
106	Set2.46	TRUE	llama33-70b	3	TRUE	FALSE	FALSE	0	1	1	2
107	Set2.47	TRUE	llama33-70b	3	FALSE	TRUE	TRUE	0	1	1	1
109	Set2.49	TRUE	llama33-70b	3	TRUE	TRUE	FALSE	0	1	0	2
110	Set2.50	TRUE	llama33-70b	3	TRUE	TRUE	TRUE	0	1	1	2
112	Set3.12	TRUE	llama33-70b	3	TRUE	TRUE	TRUE	0	1	0	1
114	Set3.13	TRUE	llama33-70b	3	FALSE	FALSE	FALSE	0	1	1	1
115	Set3.14	TRUE	llama33-70b	3	TRUE	TRUE	FALSE	0	1	1	2
116	Set3.16	TRUE	llama33-70b	3	TRUE	TRUE	TRUE	0	4	0	2
117	Set3.17	TRUE	llama33-70b	3	TRUE	TRUE	TRUE	0	1	0	3
118	Set3.18	TRUE	llama33-70b	3	TRUE	TRUE	TRUE	0	1	0	2
119	Set3.19	TRUE	llama33-70b	3	TRUE	TRUE	TRUE	0	1	0	1
120	Set3.20	TRUE	llama33-70b	3	TRUE	TRUE	FALSE	0	2	0	2
121	Set3.21	TRUE	llama33-70b	3	TRUE	TRUE	TRUE	0	5	0	3
122	Set3.22	TRUE	llama33-70b	3	TRUE	TRUE	TRUE	0	3	1	2
123	Set3.23	TRUE	llama33-70b	3	TRUE	TRUE	TRUE	0	1	0	1
124	Set3.24	TRUE	llama33-70b	3	TRUE	TRUE	TRUE	0	5	0	3
125	Set3.25	TRUE	llama33-70b	3	TRUE	TRUE	TRUE	0	1	1	1
126	Set3.26	TRUE	llama33-70b	3	TRUE	TRUE	TRUE	0	1	0	1
128	Set3.28	TRUE	llama33-70b	3	FALSE	TRUE	TRUE	0	3	0	1
129	Set3.29	TRUE	llama33-70b	3	TRUE	TRUE	FALSE	0	2	1	2
130	Set3.30	TRUE	llama33-70b	3	TRUE	TRUE	TRUE	0	1	0	2
131	Set3.31	TRUE	llama33-70b	3	TRUE	TRUE	TRUE	0	1	1	1
132	Set3.32	TRUE	llama33-70b	3	TRUE	TRUE	TRUE	0	1	1	1
133	Set3.33	TRUE	llama33-70b	3	TRUE	TRUE	TRUE	0	3	1	1
134	Set3.34	TRUE	llama33-70b	3	FALSE	FALSE	FALSE	0	3	0	2
135	Set3.35	TRUE	llama33-70b	3	TRUE	TRUE	TRUE	0	1	0	2
137	Set3.37	TRUE	llama33-70b	3	FALSE	TRUE	TRUE	0	1	1	1
138	Set3.38	TRUE	llama33-70b	3	FALSE	FALSE	FALSE	0	1	0	1
141	Set3.41	TRUE	llama33-70b	3	TRUE	TRUE	TRUE	0	1	0	1
142	Set3.42	TRUE	llama33-70b	3	TRUE	FALSE	FALSE	0	5	0	1
143	Set3.43	TRUE	llama33-70b	3	TRUE	TRUE	TRUE	0	1	1	1
144	Set3.44	TRUE	llama33-70b	3	TRUE	TRUE	TRUE	0	1	1	2
145	Set3.45	TRUE	llama33-70b	3	TRUE	TRUE	TRUE	0	1	1	1
146	Set3.46	TRUE	llama33-70b	3	TRUE	TRUE	TRUE	0	1	1	2
148	Set3.48	TRUE	llama33-70b	3	TRUE	TRUE	TRUE	0	2	1	2
149	Set3.49	TRUE	llama33-70b	3	FALSE	FALSE	FALSE	0	1	1	1
150	Set3.50	TRUE	llama33-70b	3	TRUE	TRUE	TRUE	1	1	0	2
2	Set1.2	TRUE	llama33-70b	4	TRUE	TRUE	TRUE	0	1	0	1
3	Set1.3	TRUE	llama33-70b	4	TRUE	TRUE	TRUE	0	2	1	1
7	Set1.7	TRUE	llama33-70b	4	TRUE	TRUE	TRUE	0	1	0	2
8	Set1.8	TRUE	llama33-70b	4	TRUE	TRUE	TRUE	0	1	1	1
9	Set1.9	TRUE	llama33-70b	4	FALSE	FALSE	FALSE	0	3	0	1
11	Set2.1	TRUE	llama33-70b	4	FALSE	TRUE	TRUE	0	1	0	2
12	Set2.2	TRUE	llama33-70b	4	FALSE	FALSE	FALSE	0	1	1	2
13	Set2.3	TRUE	llama33-70b	4	TRUE	TRUE	TRUE	0	4	1	2
14	Set2.4	TRUE	llama33-70b	4	FALSE	TRUE	FALSE	0	1	0	3
16	Set2.6	TRUE	llama33-70b	4	TRUE	TRUE	TRUE	0	1	0	2
17	Set2.7	TRUE	llama33-70b	4	TRUE	TRUE	TRUE	0	2	1	2
20	Set2.10	TRUE	llama33-70b	4	TRUE	TRUE	TRUE	0	5	0	3
21	Set3.1	TRUE	llama33-70b	4	TRUE	TRUE	FALSE	0	3	0	2
22	Set3.2	TRUE	llama33-70b	4	TRUE	TRUE	TRUE	0	1	1	2
23	Set3.3	TRUE	llama33-70b	4	TRUE	TRUE	TRUE	0	1	1	1
24	Set3.4	TRUE	llama33-70b	4	TRUE	FALSE	TRUE	0	4	0	1
25	Set3.5	TRUE	llama33-70b	4	FALSE	FALSE	FALSE	0	2	0	2
26	Set3.6	TRUE	llama33-70b	4	TRUE	FALSE	TRUE	0	1	0	1
27	Set3.7	TRUE	llama33-70b	4	TRUE	TRUE	FALSE	0	4	1	2
28	Set3.8	TRUE	llama33-70b	4	TRUE	TRUE	FALSE	0	1	0	1
30	Set3.10	TRUE	llama33-70b	4	FALSE	TRUE	FALSE	0	5	1	3
31	Set1.11	TRUE	llama33-70b	4	TRUE	TRUE	TRUE	0	1	1	1
32	Set1.12	TRUE	llama33-70b	4	TRUE	FALSE	FALSE	0	3	0	1
35	Set1.15	TRUE	llama33-70b	4	FALSE	FALSE	FALSE	0	1	1	2
36	Set1.16	TRUE	llama33-70b	4	FALSE	FALSE	FALSE	0	1	0	1
37	Set1.17	TRUE	llama33-70b	4	TRUE	TRUE	TRUE	0	3	1	1
38	Set1.18	TRUE	llama33-70b	4	TRUE	TRUE	TRUE	0	2	1	1
39	Set1.19	TRUE	llama33-70b	4	TRUE	TRUE	TRUE	0	1	0	1
43	Set1.23	TRUE	llama33-70b	4	TRUE	TRUE	TRUE	0	1	0	1
44	Set1.24	TRUE	llama33-70b	4	TRUE	TRUE	TRUE	0	1	0	1
45	Set1.25	TRUE	llama33-70b	4	TRUE	TRUE	TRUE	0	5	0	3
46	Set1.26	TRUE	llama33-70b	4	TRUE	TRUE	TRUE	0	1	0	1
47	Set1.27	TRUE	llama33-70b	4	TRUE	TRUE	TRUE	0	4	0	1
49	Set1.29	TRUE	llama33-70b	4	TRUE	TRUE	TRUE	0	4	1	1
51	Set1.31	TRUE	llama33-70b	4	TRUE	TRUE	TRUE	0	1	1	1
53	Set1.33	TRUE	llama33-70b	4	FALSE	FALSE	FALSE	0	1	1	1
54	Set1.34	TRUE	llama33-70b	4	TRUE	TRUE	TRUE	0	1	0	2
56	Set1.36	TRUE	llama33-70b	4	TRUE	TRUE	TRUE	0	1	0	1
57	Set1.37	TRUE	llama33-70b	4	TRUE	TRUE	TRUE	0	1	0	1
58	Set1.38	TRUE	llama33-70b	4	FALSE	FALSE	FALSE	0	1	0	3
59	Set1.39	TRUE	llama33-70b	4	TRUE	TRUE	TRUE	0	1	0	1
60	Set1.40	TRUE	llama33-70b	4	FALSE	FALSE	FALSE	1	5	0	3
61	Set1.41	TRUE	llama33-70b	4	FALSE	TRUE	FALSE	1	1	1	3
62	Set1.42	TRUE	llama33-70b	4	TRUE	TRUE	TRUE	0	1	0	2
63	Set1.43	TRUE	llama33-70b	4	TRUE	TRUE	TRUE	1	5	0	2
64	Set1.44	TRUE	llama33-70b	4	TRUE	TRUE	TRUE	1	1	0	2
65	Set1.45	TRUE	llama33-70b	4	TRUE	TRUE	FALSE	1	1	1	2
66	Set1.46	TRUE	llama33-70b	4	FALSE	FALSE	FALSE	1	1	1	2
67	Set1.47	TRUE	llama33-70b	4	TRUE	TRUE	TRUE	1	5	0	3
71	Set2.11	TRUE	llama33-70b	4	FALSE	FALSE	FALSE	0	1	0	2
73	Set2.13	TRUE	llama33-70b	4	TRUE	TRUE	TRUE	0	3	0	2
75	Set2.15	TRUE	llama33-70b	4	TRUE	TRUE	TRUE	0	1	1	1
76	Set2.16	TRUE	llama33-70b	4	TRUE	FALSE	FALSE	0	1	0	1
77	Set2.17	TRUE	llama33-70b	4	TRUE	TRUE	TRUE	0	4	0	2
78	Set2.18	TRUE	llama33-70b	4	TRUE	FALSE	TRUE	0	1	0	2
79	Set2.19	TRUE	llama33-70b	4	TRUE	TRUE	TRUE	0	1	0	2
80	Set2.20	TRUE	llama33-70b	4	TRUE	TRUE	TRUE	0	2	1	1
81	Set2.21	TRUE	llama33-70b	4	TRUE	TRUE	TRUE	0	4	1	1
82	Set2.22	TRUE	llama33-70b	4	TRUE	TRUE	TRUE	0	1	0	1
83	Set2.23	TRUE	llama33-70b	4	FALSE	FALSE	FALSE	0	3	1	2
84	Set2.24	TRUE	llama33-70b	4	TRUE	FALSE	FALSE	0	1	0	1
85	Set2.25	TRUE	llama33-70b	4	TRUE	FALSE	TRUE	0	1	1	2
86	Set2.26	TRUE	llama33-70b	4	TRUE	TRUE	FALSE	0	1	1	2
87	Set2.27	TRUE	llama33-70b	4	FALSE	FALSE	TRUE	0	2	1	1
88	Set2.28	TRUE	llama33-70b	4	TRUE	TRUE	TRUE	0	4	0	1
90	Set2.30	TRUE	llama33-70b	4	TRUE	TRUE	TRUE	0	1	0	2
92	Set2.32	TRUE	llama33-70b	4	TRUE	FALSE	FALSE	0	1	1	1
95	Set2.35	TRUE	llama33-70b	4	FALSE	TRUE	FALSE	0	2	1	2
96	Set2.36	TRUE	llama33-70b	4	TRUE	TRUE	TRUE	0	3	0	2
97	Set2.37	TRUE	llama33-70b	4	TRUE	TRUE	TRUE	0	3	1	1
99	Set2.39	TRUE	llama33-70b	4	TRUE	TRUE	TRUE	0	5	0	3
100	Set2.40	TRUE	llama33-70b	4	TRUE	TRUE	TRUE	0	1	0	1
101	Set2.41	TRUE	llama33-70b	4	TRUE	TRUE	FALSE	0	1	0	1
102	Set2.42	TRUE	llama33-70b	4	TRUE	TRUE	TRUE	0	1	1	1
103	Set2.43	TRUE	llama33-70b	4	TRUE	TRUE	TRUE	0	1	0	1
104	Set2.44	TRUE	llama33-70b	4	TRUE	TRUE	TRUE	0	3	1	1
105	Set2.45	TRUE	llama33-70b	4	TRUE	FALSE	TRUE	0	1	1	2
106	Set2.46	TRUE	llama33-70b	4	TRUE	FALSE	FALSE	0	1	1	2
107	Set2.47	TRUE	llama33-70b	4	FALSE	TRUE	TRUE	0	1	1	1
109	Set2.49	TRUE	llama33-70b	4	TRUE	TRUE	FALSE	0	1	0	2
110	Set2.50	TRUE	llama33-70b	4	TRUE	TRUE	TRUE	0	1	1	2
112	Set3.12	TRUE	llama33-70b	4	TRUE	TRUE	TRUE	0	1	0	1
114	Set3.13	TRUE	llama33-70b	4	FALSE	FALSE	FALSE	0	1	1	1
115	Set3.14	TRUE	llama33-70b	4	TRUE	TRUE	FALSE	0	1	1	2
116	Set3.16	TRUE	llama33-70b	4	TRUE	TRUE	TRUE	0	4	0	2
117	Set3.17	TRUE	llama33-70b	4	TRUE	TRUE	TRUE	0	1	0	3
118	Set3.18	TRUE	llama33-70b	4	TRUE	TRUE	TRUE	0	1	0	2
119	Set3.19	TRUE	llama33-70b	4	TRUE	TRUE	TRUE	0	1	0	1
120	Set3.20	TRUE	llama33-70b	4	TRUE	TRUE	FALSE	0	2	0	2
121	Set3.21	TRUE	llama33-70b	4	TRUE	TRUE	TRUE	0	5	0	3
122	Set3.22	TRUE	llama33-70b	4	TRUE	TRUE	TRUE	0	3	1	2
123	Set3.23	TRUE	llama33-70b	4	TRUE	TRUE	TRUE	0	1	0	1
124	Set3.24	TRUE	llama33-70b	4	TRUE	TRUE	TRUE	0	5	0	3
125	Set3.25	TRUE	llama33-70b	4	TRUE	TRUE	TRUE	0	1	1	1
126	Set3.26	TRUE	llama33-70b	4	TRUE	TRUE	TRUE	0	1	0	1
128	Set3.28	TRUE	llama33-70b	4	FALSE	TRUE	TRUE	0	3	0	1
129	Set3.29	TRUE	llama33-70b	4	TRUE	TRUE	FALSE	0	2	1	2
130	Set3.30	TRUE	llama33-70b	4	TRUE	TRUE	TRUE	0	1	0	2
131	Set3.31	TRUE	llama33-70b	4	TRUE	TRUE	TRUE	0	1	1	1
132	Set3.32	TRUE	llama33-70b	4	TRUE	TRUE	TRUE	0	1	1	1
133	Set3.33	TRUE	llama33-70b	4	TRUE	TRUE	TRUE	0	3	1	1
134	Set3.34	TRUE	llama33-70b	4	FALSE	FALSE	FALSE	0	3	0	2
135	Set3.35	TRUE	llama33-70b	4	TRUE	TRUE	TRUE	0	1	0	2
137	Set3.37	TRUE	llama33-70b	4	FALSE	TRUE	FALSE	0	1	1	1
138	Set3.38	TRUE	llama33-70b	4	FALSE	TRUE	FALSE	0	1	0	1
141	Set3.41	TRUE	llama33-70b	4	TRUE	TRUE	TRUE	0	1	0	1
142	Set3.42	TRUE	llama33-70b	4	TRUE	FALSE	FALSE	0	5	0	1
143	Set3.43	TRUE	llama33-70b	4	TRUE	TRUE	TRUE	0	1	1	1
144	Set3.44	TRUE	llama33-70b	4	TRUE	TRUE	TRUE	0	1	1	2
145	Set3.45	TRUE	llama33-70b	4	TRUE	TRUE	TRUE	0	1	1	1
146	Set3.46	TRUE	llama33-70b	4	TRUE	TRUE	TRUE	0	1	1	2
148	Set3.48	TRUE	llama33-70b	4	TRUE	TRUE	TRUE	0	2	1	2
149	Set3.49	TRUE	llama33-70b	4	FALSE	FALSE	FALSE	0	1	1	1
150	Set3.50	TRUE	llama33-70b	4	TRUE	TRUE	TRUE	1	1	0	2
2	Set1.2	TRUE	llama33-70b	5	TRUE	TRUE	TRUE	0	1	0	1
3	Set1.3	TRUE	llama33-70b	5	TRUE	TRUE	TRUE	0	2	1	1
7	Set1.7	TRUE	llama33-70b	5	TRUE	TRUE	TRUE	0	1	0	2
8	Set1.8	TRUE	llama33-70b	5	TRUE	TRUE	TRUE	0	1	1	1
9	Set1.9	TRUE	llama33-70b	5	FALSE	FALSE	FALSE	0	3	0	1
11	Set2.1	TRUE	llama33-70b	5	TRUE	TRUE	TRUE	0	1	0	2
12	Set2.2	TRUE	llama33-70b	5	FALSE	FALSE	FALSE	0	1	1	2
13	Set2.3	TRUE	llama33-70b	5	TRUE	TRUE	TRUE	0	4	1	2
14	Set2.4	TRUE	llama33-70b	5	FALSE	TRUE	FALSE	0	1	0	3
16	Set2.6	TRUE	llama33-70b	5	TRUE	TRUE	TRUE	0	1	0	2
17	Set2.7	TRUE	llama33-70b	5	TRUE	TRUE	TRUE	0	2	1	2
20	Set2.10	TRUE	llama33-70b	5	TRUE	TRUE	TRUE	0	5	0	3
21	Set3.1	TRUE	llama33-70b	5	TRUE	TRUE	FALSE	0	3	0	2
22	Set3.2	TRUE	llama33-70b	5	TRUE	TRUE	TRUE	0	1	1	2
23	Set3.3	TRUE	llama33-70b	5	TRUE	TRUE	TRUE	0	1	1	1
24	Set3.4	TRUE	llama33-70b	5	TRUE	FALSE	TRUE	0	4	0	1
25	Set3.5	TRUE	llama33-70b	5	FALSE	FALSE	FALSE	0	2	0	2
26	Set3.6	TRUE	llama33-70b	5	TRUE	FALSE	TRUE	0	1	0	1
27	Set3.7	TRUE	llama33-70b	5	TRUE	TRUE	FALSE	0	4	1	2
28	Set3.8	TRUE	llama33-70b	5	TRUE	TRUE	FALSE	0	1	0	1
30	Set3.10	TRUE	llama33-70b	5	TRUE	TRUE	FALSE	0	5	1	3
31	Set1.11	TRUE	llama33-70b	5	TRUE	TRUE	TRUE	0	1	1	1
32	Set1.12	TRUE	llama33-70b	5	TRUE	TRUE	TRUE	0	3	0	1
35	Set1.15	TRUE	llama33-70b	5	FALSE	FALSE	FALSE	0	1	1	2
36	Set1.16	TRUE	llama33-70b	5	FALSE	FALSE	FALSE	0	1	0	1
37	Set1.17	TRUE	llama33-70b	5	TRUE	TRUE	TRUE	0	3	1	1
38	Set1.18	TRUE	llama33-70b	5	TRUE	TRUE	TRUE	0	2	1	1
39	Set1.19	TRUE	llama33-70b	5	TRUE	TRUE	TRUE	0	1	0	1
43	Set1.23	TRUE	llama33-70b	5	TRUE	TRUE	TRUE	0	1	0	1
44	Set1.24	TRUE	llama33-70b	5	TRUE	TRUE	TRUE	0	1	0	1
45	Set1.25	TRUE	llama33-70b	5	TRUE	TRUE	TRUE	0	5	0	3
46	Set1.26	TRUE	llama33-70b	5	FALSE	TRUE	TRUE	0	1	0	1
47	Set1.27	TRUE	llama33-70b	5	TRUE	TRUE	TRUE	0	4	0	1
49	Set1.29	TRUE	llama33-70b	5	TRUE	TRUE	TRUE	0	4	1	1
51	Set1.31	TRUE	llama33-70b	5	TRUE	TRUE	TRUE	0	1	1	1
53	Set1.33	TRUE	llama33-70b	5	FALSE	FALSE	FALSE	0	1	1	1
54	Set1.34	TRUE	llama33-70b	5	TRUE	TRUE	TRUE	0	1	0	2
56	Set1.36	TRUE	llama33-70b	5	TRUE	TRUE	TRUE	0	1	0	1
57	Set1.37	TRUE	llama33-70b	5	TRUE	TRUE	TRUE	0	1	0	1
58	Set1.38	TRUE	llama33-70b	5	FALSE	FALSE	FALSE	0	1	0	3
59	Set1.39	TRUE	llama33-70b	5	TRUE	TRUE	TRUE	0	1	0	1
60	Set1.40	TRUE	llama33-70b	5	FALSE	FALSE	FALSE	1	5	0	3
61	Set1.41	TRUE	llama33-70b	5	FALSE	TRUE	FALSE	1	1	1	3
62	Set1.42	TRUE	llama33-70b	5	TRUE	TRUE	TRUE	0	1	0	2
63	Set1.43	TRUE	llama33-70b	5	TRUE	TRUE	TRUE	1	5	0	2
64	Set1.44	TRUE	llama33-70b	5	TRUE	TRUE	TRUE	1	1	0	2
65	Set1.45	TRUE	llama33-70b	5	TRUE	TRUE	FALSE	1	1	1	2
66	Set1.46	TRUE	llama33-70b	5	FALSE	FALSE	FALSE	1	1	1	2
67	Set1.47	TRUE	llama33-70b	5	TRUE	TRUE	TRUE	1	5	0	3
71	Set2.11	TRUE	llama33-70b	5	FALSE	FALSE	FALSE	0	1	0	2
73	Set2.13	TRUE	llama33-70b	5	TRUE	TRUE	TRUE	0	3	0	2
75	Set2.15	TRUE	llama33-70b	5	TRUE	TRUE	TRUE	0	1	1	1
76	Set2.16	TRUE	llama33-70b	5	TRUE	FALSE	FALSE	0	1	0	1
77	Set2.17	TRUE	llama33-70b	5	TRUE	TRUE	TRUE	0	4	0	2
78	Set2.18	TRUE	llama33-70b	5	TRUE	FALSE	TRUE	0	1	0	2
79	Set2.19	TRUE	llama33-70b	5	TRUE	TRUE	TRUE	0	1	0	2
80	Set2.20	TRUE	llama33-70b	5	TRUE	TRUE	TRUE	0	2	1	1
81	Set2.21	TRUE	llama33-70b	5	TRUE	TRUE	TRUE	0	4	1	1
82	Set2.22	TRUE	llama33-70b	5	TRUE	TRUE	TRUE	0	1	0	1
83	Set2.23	TRUE	llama33-70b	5	FALSE	FALSE	FALSE	0	3	1	2
84	Set2.24	TRUE	llama33-70b	5	TRUE	FALSE	FALSE	0	1	0	1
85	Set2.25	TRUE	llama33-70b	5	TRUE	TRUE	TRUE	0	1	1	2
86	Set2.26	TRUE	llama33-70b	5	TRUE	TRUE	FALSE	0	1	1	2
87	Set2.27	TRUE	llama33-70b	5	FALSE	FALSE	TRUE	0	2	1	1
88	Set2.28	TRUE	llama33-70b	5	TRUE	TRUE	TRUE	0	4	0	1
90	Set2.30	TRUE	llama33-70b	5	TRUE	TRUE	TRUE	0	1	0	2
92	Set2.32	TRUE	llama33-70b	5	TRUE	FALSE	FALSE	0	1	1	1
95	Set2.35	TRUE	llama33-70b	5	FALSE	TRUE	FALSE	0	2	1	2
96	Set2.36	TRUE	llama33-70b	5	TRUE	TRUE	TRUE	0	3	0	2
97	Set2.37	TRUE	llama33-70b	5	TRUE	TRUE	TRUE	0	3	1	1
99	Set2.39	TRUE	llama33-70b	5	TRUE	TRUE	TRUE	0	5	0	3
100	Set2.40	TRUE	llama33-70b	5	TRUE	TRUE	TRUE	0	1	0	1
101	Set2.41	TRUE	llama33-70b	5	TRUE	TRUE	FALSE	0	1	0	1
102	Set2.42	TRUE	llama33-70b	5	TRUE	TRUE	TRUE	0	1	1	1
103	Set2.43	TRUE	llama33-70b	5	TRUE	TRUE	TRUE	0	1	0	1
104	Set2.44	TRUE	llama33-70b	5	TRUE	TRUE	TRUE	0	3	1	1
105	Set2.45	TRUE	llama33-70b	5	TRUE	FALSE	TRUE	0	1	1	2
106	Set2.46	TRUE	llama33-70b	5	TRUE	TRUE	FALSE	0	1	1	2
107	Set2.47	TRUE	llama33-70b	5	FALSE	TRUE	TRUE	0	1	1	1
109	Set2.49	TRUE	llama33-70b	5	TRUE	TRUE	FALSE	0	1	0	2
110	Set2.50	TRUE	llama33-70b	5	TRUE	TRUE	TRUE	0	1	1	2
112	Set3.12	TRUE	llama33-70b	5	TRUE	TRUE	TRUE	0	1	0	1
114	Set3.13	TRUE	llama33-70b	5	FALSE	FALSE	FALSE	0	1	1	1
115	Set3.14	TRUE	llama33-70b	5	TRUE	TRUE	FALSE	0	1	1	2
116	Set3.16	TRUE	llama33-70b	5	TRUE	TRUE	TRUE	0	4	0	2
117	Set3.17	TRUE	llama33-70b	5	TRUE	TRUE	TRUE	0	1	0	3
118	Set3.18	TRUE	llama33-70b	5	TRUE	TRUE	TRUE	0	1	0	2
119	Set3.19	TRUE	llama33-70b	5	TRUE	TRUE	TRUE	0	1	0	1
120	Set3.20	TRUE	llama33-70b	5	TRUE	TRUE	FALSE	0	2	0	2
121	Set3.21	TRUE	llama33-70b	5	TRUE	TRUE	TRUE	0	5	0	3
122	Set3.22	TRUE	llama33-70b	5	TRUE	TRUE	TRUE	0	3	1	2
123	Set3.23	TRUE	llama33-70b	5	TRUE	TRUE	TRUE	0	1	0	1
124	Set3.24	TRUE	llama33-70b	5	TRUE	TRUE	TRUE	0	5	0	3
125	Set3.25	TRUE	llama33-70b	5	TRUE	TRUE	TRUE	0	1	1	1
126	Set3.26	TRUE	llama33-70b	5	TRUE	TRUE	TRUE	0	1	0	1
128	Set3.28	TRUE	llama33-70b	5	FALSE	TRUE	TRUE	0	3	0	1
129	Set3.29	TRUE	llama33-70b	5	TRUE	TRUE	FALSE	0	2	1	2
130	Set3.30	TRUE	llama33-70b	5	TRUE	TRUE	TRUE	0	1	0	2
131	Set3.31	TRUE	llama33-70b	5	TRUE	TRUE	TRUE	0	1	1	1
132	Set3.32	TRUE	llama33-70b	5	TRUE	TRUE	TRUE	0	1	1	1
133	Set3.33	TRUE	llama33-70b	5	TRUE	TRUE	TRUE	0	3	1	1
134	Set3.34	TRUE	llama33-70b	5	FALSE	FALSE	FALSE	0	3	0	2
135	Set3.35	TRUE	llama33-70b	5	TRUE	TRUE	TRUE	0	1	0	2
137	Set3.37	TRUE	llama33-70b	5	FALSE	TRUE	TRUE	0	1	1	1
138	Set3.38	TRUE	llama33-70b	5	FALSE	FALSE	FALSE	0	1	0	1
141	Set3.41	TRUE	llama33-70b	5	TRUE	TRUE	TRUE	0	1	0	1
142	Set3.42	TRUE	llama33-70b	5	TRUE	FALSE	FALSE	0	5	0	1
143	Set3.43	TRUE	llama33-70b	5	TRUE	TRUE	TRUE	0	1	1	1
144	Set3.44	TRUE	llama33-70b	5	TRUE	TRUE	TRUE	0	1	1	2
145	Set3.45	TRUE	llama33-70b	5	TRUE	FALSE	TRUE	0	1	1	1
146	Set3.46	TRUE	llama33-70b	5	TRUE	TRUE	TRUE	0	1	1	2
148	Set3.48	TRUE	llama33-70b	5	TRUE	TRUE	TRUE	0	2	1	2
149	Set3.49	TRUE	llama33-70b	5	FALSE	FALSE	FALSE	0	1	1	1
150	Set3.50	TRUE	llama33-70b	5	TRUE	TRUE	TRUE	1	1	0	2
2	Set1.2	TRUE	llama33-70b	6	TRUE	TRUE	TRUE	0	1	0	1
3	Set1.3	TRUE	llama33-70b	6	TRUE	TRUE	TRUE	0	2	1	1
7	Set1.7	TRUE	llama33-70b	6	TRUE	TRUE	TRUE	0	1	0	2
8	Set1.8	TRUE	llama33-70b	6	TRUE	TRUE	TRUE	0	1	1	1
9	Set1.9	TRUE	llama33-70b	6	FALSE	TRUE	FALSE	0	3	0	1
11	Set2.1	TRUE	llama33-70b	6	TRUE	TRUE	TRUE	0	1	0	2
12	Set2.2	TRUE	llama33-70b	6	FALSE	FALSE	FALSE	0	1	1	2
13	Set2.3	TRUE	llama33-70b	6	TRUE	TRUE	TRUE	0	4	1	2
14	Set2.4	TRUE	llama33-70b	6	FALSE	TRUE	FALSE	0	1	0	3
16	Set2.6	TRUE	llama33-70b	6	TRUE	TRUE	TRUE	0	1	0	2
17	Set2.7	TRUE	llama33-70b	6	TRUE	TRUE	TRUE	0	2	1	2
20	Set2.10	TRUE	llama33-70b	6	TRUE	TRUE	TRUE	0	5	0	3
21	Set3.1	TRUE	llama33-70b	6	TRUE	TRUE	FALSE	0	3	0	2
22	Set3.2	TRUE	llama33-70b	6	TRUE	TRUE	TRUE	0	1	1	2
23	Set3.3	TRUE	llama33-70b	6	TRUE	TRUE	TRUE	0	1	1	1
24	Set3.4	TRUE	llama33-70b	6	TRUE	FALSE	TRUE	0	4	0	1
25	Set3.5	TRUE	llama33-70b	6	FALSE	FALSE	FALSE	0	2	0	2
26	Set3.6	TRUE	llama33-70b	6	TRUE	FALSE	TRUE	0	1	0	1
27	Set3.7	TRUE	llama33-70b	6	TRUE	TRUE	FALSE	0	4	1	2
28	Set3.8	TRUE	llama33-70b	6	FALSE	TRUE	FALSE	0	1	0	1
30	Set3.10	TRUE	llama33-70b	6	FALSE	TRUE	FALSE	0	5	1	3
31	Set1.11	TRUE	llama33-70b	6	TRUE	TRUE	TRUE	0	1	1	1
32	Set1.12	TRUE	llama33-70b	6	TRUE	FALSE	TRUE	0	3	0	1
35	Set1.15	TRUE	llama33-70b	6	FALSE	FALSE	FALSE	0	1	1	2
36	Set1.16	TRUE	llama33-70b	6	FALSE	FALSE	FALSE	0	1	0	1
37	Set1.17	TRUE	llama33-70b	6	TRUE	TRUE	TRUE	0	3	1	1
38	Set1.18	TRUE	llama33-70b	6	TRUE	TRUE	TRUE	0	2	1	1
39	Set1.19	TRUE	llama33-70b	6	TRUE	TRUE	TRUE	0	1	0	1
43	Set1.23	TRUE	llama33-70b	6	TRUE	TRUE	TRUE	0	1	0	1
44	Set1.24	TRUE	llama33-70b	6	TRUE	TRUE	TRUE	0	1	0	1
45	Set1.25	TRUE	llama33-70b	6	TRUE	TRUE	TRUE	0	5	0	3
46	Set1.26	TRUE	llama33-70b	6	FALSE	TRUE	TRUE	0	1	0	1
47	Set1.27	TRUE	llama33-70b	6	TRUE	TRUE	TRUE	0	4	0	1
49	Set1.29	TRUE	llama33-70b	6	TRUE	TRUE	TRUE	0	4	1	1
51	Set1.31	TRUE	llama33-70b	6	TRUE	TRUE	TRUE	0	1	1	1
53	Set1.33	TRUE	llama33-70b	6	FALSE	FALSE	FALSE	0	1	1	1
54	Set1.34	TRUE	llama33-70b	6	TRUE	TRUE	TRUE	0	1	0	2
56	Set1.36	TRUE	llama33-70b	6	TRUE	TRUE	TRUE	0	1	0	1
57	Set1.37	TRUE	llama33-70b	6	TRUE	TRUE	TRUE	0	1	0	1
58	Set1.38	TRUE	llama33-70b	6	FALSE	FALSE	FALSE	0	1	0	3
59	Set1.39	TRUE	llama33-70b	6	TRUE	TRUE	TRUE	0	1	0	1
60	Set1.40	TRUE	llama33-70b	6	FALSE	FALSE	FALSE	1	5	0	3
61	Set1.41	TRUE	llama33-70b	6	FALSE	FALSE	FALSE	1	1	1	3
62	Set1.42	TRUE	llama33-70b	6	TRUE	TRUE	TRUE	0	1	0	2
63	Set1.43	TRUE	llama33-70b	6	TRUE	TRUE	TRUE	1	5	0	2
64	Set1.44	TRUE	llama33-70b	6	TRUE	TRUE	TRUE	1	1	0	2
65	Set1.45	TRUE	llama33-70b	6	TRUE	TRUE	FALSE	1	1	1	2
66	Set1.46	TRUE	llama33-70b	6	FALSE	FALSE	FALSE	1	1	1	2
67	Set1.47	TRUE	llama33-70b	6	TRUE	TRUE	TRUE	1	5	0	3
71	Set2.11	TRUE	llama33-70b	6	FALSE	FALSE	FALSE	0	1	0	2
73	Set2.13	TRUE	llama33-70b	6	TRUE	TRUE	TRUE	0	3	0	2
75	Set2.15	TRUE	llama33-70b	6	TRUE	TRUE	TRUE	0	1	1	1
76	Set2.16	TRUE	llama33-70b	6	TRUE	FALSE	FALSE	0	1	0	1
77	Set2.17	TRUE	llama33-70b	6	TRUE	TRUE	TRUE	0	4	0	2
78	Set2.18	TRUE	llama33-70b	6	TRUE	FALSE	TRUE	0	1	0	2
79	Set2.19	TRUE	llama33-70b	6	FALSE	TRUE	TRUE	0	1	0	2
80	Set2.20	TRUE	llama33-70b	6	TRUE	TRUE	TRUE	0	2	1	1
81	Set2.21	TRUE	llama33-70b	6	TRUE	TRUE	TRUE	0	4	1	1
82	Set2.22	TRUE	llama33-70b	6	TRUE	TRUE	TRUE	0	1	0	1
83	Set2.23	TRUE	llama33-70b	6	FALSE	TRUE	FALSE	0	3	1	2
84	Set2.24	TRUE	llama33-70b	6	TRUE	FALSE	FALSE	0	1	0	1
85	Set2.25	TRUE	llama33-70b	6	TRUE	TRUE	TRUE	0	1	1	2
86	Set2.26	TRUE	llama33-70b	6	TRUE	TRUE	FALSE	0	1	1	2
87	Set2.27	TRUE	llama33-70b	6	FALSE	FALSE	TRUE	0	2	1	1
88	Set2.28	TRUE	llama33-70b	6	TRUE	TRUE	TRUE	0	4	0	1
90	Set2.30	TRUE	llama33-70b	6	TRUE	TRUE	TRUE	0	1	0	2
92	Set2.32	TRUE	llama33-70b	6	TRUE	FALSE	FALSE	0	1	1	1
95	Set2.35	TRUE	llama33-70b	6	FALSE	TRUE	FALSE	0	2	1	2
96	Set2.36	TRUE	llama33-70b	6	FALSE	TRUE	TRUE	0	3	0	2
97	Set2.37	TRUE	llama33-70b	6	TRUE	TRUE	TRUE	0	3	1	1
99	Set2.39	TRUE	llama33-70b	6	TRUE	TRUE	TRUE	0	5	0	3
100	Set2.40	TRUE	llama33-70b	6	TRUE	TRUE	TRUE	0	1	0	1
101	Set2.41	TRUE	llama33-70b	6	TRUE	TRUE	FALSE	0	1	0	1
102	Set2.42	TRUE	llama33-70b	6	TRUE	TRUE	TRUE	0	1	1	1
103	Set2.43	TRUE	llama33-70b	6	TRUE	TRUE	TRUE	0	1	0	1
104	Set2.44	TRUE	llama33-70b	6	TRUE	TRUE	TRUE	0	3	1	1
105	Set2.45	TRUE	llama33-70b	6	TRUE	FALSE	TRUE	0	1	1	2
106	Set2.46	TRUE	llama33-70b	6	FALSE	FALSE	FALSE	0	1	1	2
107	Set2.47	TRUE	llama33-70b	6	FALSE	FALSE	TRUE	0	1	1	1
109	Set2.49	TRUE	llama33-70b	6	TRUE	TRUE	FALSE	0	1	0	2
110	Set2.50	TRUE	llama33-70b	6	TRUE	TRUE	TRUE	0	1	1	2
112	Set3.12	TRUE	llama33-70b	6	TRUE	TRUE	TRUE	0	1	0	1
114	Set3.13	TRUE	llama33-70b	6	FALSE	FALSE	FALSE	0	1	1	1
115	Set3.14	TRUE	llama33-70b	6	TRUE	TRUE	FALSE	0	1	1	2
116	Set3.16	TRUE	llama33-70b	6	TRUE	TRUE	TRUE	0	4	0	2
117	Set3.17	TRUE	llama33-70b	6	TRUE	TRUE	TRUE	0	1	0	3
118	Set3.18	TRUE	llama33-70b	6	TRUE	TRUE	TRUE	0	1	0	2
119	Set3.19	TRUE	llama33-70b	6	TRUE	TRUE	TRUE	0	1	0	1
120	Set3.20	TRUE	llama33-70b	6	TRUE	TRUE	FALSE	0	2	0	2
121	Set3.21	TRUE	llama33-70b	6	TRUE	TRUE	TRUE	0	5	0	3
122	Set3.22	TRUE	llama33-70b	6	TRUE	TRUE	TRUE	0	3	1	2
123	Set3.23	TRUE	llama33-70b	6	TRUE	TRUE	TRUE	0	1	0	1
124	Set3.24	TRUE	llama33-70b	6	TRUE	TRUE	TRUE	0	5	0	3
125	Set3.25	TRUE	llama33-70b	6	TRUE	TRUE	TRUE	0	1	1	1
126	Set3.26	TRUE	llama33-70b	6	TRUE	TRUE	TRUE	0	1	0	1
128	Set3.28	TRUE	llama33-70b	6	FALSE	TRUE	TRUE	0	3	0	1
129	Set3.29	TRUE	llama33-70b	6	TRUE	TRUE	FALSE	0	2	1	2
130	Set3.30	TRUE	llama33-70b	6	TRUE	TRUE	TRUE	0	1	0	2
131	Set3.31	TRUE	llama33-70b	6	TRUE	TRUE	TRUE	0	1	1	1
132	Set3.32	TRUE	llama33-70b	6	TRUE	TRUE	TRUE	0	1	1	1
133	Set3.33	TRUE	llama33-70b	6	TRUE	TRUE	TRUE	0	3	1	1
134	Set3.34	TRUE	llama33-70b	6	FALSE	FALSE	FALSE	0	3	0	2
135	Set3.35	TRUE	llama33-70b	6	TRUE	TRUE	TRUE	0	1	0	2
137	Set3.37	TRUE	llama33-70b	6	FALSE	TRUE	TRUE	0	1	1	1
138	Set3.38	TRUE	llama33-70b	6	FALSE	FALSE	FALSE	0	1	0	1
141	Set3.41	TRUE	llama33-70b	6	TRUE	TRUE	TRUE	0	1	0	1
142	Set3.42	TRUE	llama33-70b	6	TRUE	FALSE	FALSE	0	5	0	1
143	Set3.43	TRUE	llama33-70b	6	TRUE	TRUE	TRUE	0	1	1	1
144	Set3.44	TRUE	llama33-70b	6	TRUE	TRUE	TRUE	0	1	1	2
145	Set3.45	TRUE	llama33-70b	6	TRUE	TRUE	TRUE	0	1	1	1
146	Set3.46	TRUE	llama33-70b	6	TRUE	TRUE	TRUE	0	1	1	2
148	Set3.48	TRUE	llama33-70b	6	TRUE	TRUE	TRUE	0	2	1	2
149	Set3.49	TRUE	llama33-70b	6	FALSE	FALSE	FALSE	0	1	1	1
150	Set3.50	TRUE	llama33-70b	6	TRUE	TRUE	TRUE	1	1	0	2
2	Set1.2	TRUE	llama33-70b	7	TRUE	TRUE	TRUE	0	1	0	1
3	Set1.3	TRUE	llama33-70b	7	TRUE	TRUE	TRUE	0	2	1	1
7	Set1.7	TRUE	llama33-70b	7	TRUE	TRUE	TRUE	0	1	0	2
8	Set1.8	TRUE	llama33-70b	7	TRUE	TRUE	TRUE	0	1	1	1
9	Set1.9	TRUE	llama33-70b	7	FALSE	TRUE	FALSE	0	3	0	1
11	Set2.1	TRUE	llama33-70b	7	TRUE	TRUE	TRUE	0	1	0	2
12	Set2.2	TRUE	llama33-70b	7	FALSE	FALSE	FALSE	0	1	1	2
13	Set2.3	TRUE	llama33-70b	7	TRUE	TRUE	TRUE	0	4	1	2
14	Set2.4	TRUE	llama33-70b	7	FALSE	TRUE	FALSE	0	1	0	3
16	Set2.6	TRUE	llama33-70b	7	TRUE	TRUE	TRUE	0	1	0	2
17	Set2.7	TRUE	llama33-70b	7	TRUE	TRUE	TRUE	0	2	1	2
20	Set2.10	TRUE	llama33-70b	7	TRUE	TRUE	TRUE	0	5	0	3
21	Set3.1	TRUE	llama33-70b	7	TRUE	TRUE	FALSE	0	3	0	2
22	Set3.2	TRUE	llama33-70b	7	TRUE	TRUE	TRUE	0	1	1	2
23	Set3.3	TRUE	llama33-70b	7	TRUE	TRUE	TRUE	0	1	1	1
24	Set3.4	TRUE	llama33-70b	7	TRUE	FALSE	TRUE	0	4	0	1
25	Set3.5	TRUE	llama33-70b	7	FALSE	FALSE	FALSE	0	2	0	2
26	Set3.6	TRUE	llama33-70b	7	TRUE	FALSE	TRUE	0	1	0	1
27	Set3.7	TRUE	llama33-70b	7	TRUE	TRUE	FALSE	0	4	1	2
28	Set3.8	TRUE	llama33-70b	7	TRUE	TRUE	FALSE	0	1	0	1
30	Set3.10	TRUE	llama33-70b	7	TRUE	TRUE	FALSE	0	5	1	3
31	Set1.11	TRUE	llama33-70b	7	TRUE	TRUE	TRUE	0	1	1	1
32	Set1.12	TRUE	llama33-70b	7	TRUE	FALSE	FALSE	0	3	0	1
35	Set1.15	TRUE	llama33-70b	7	FALSE	FALSE	FALSE	0	1	1	2
36	Set1.16	TRUE	llama33-70b	7	FALSE	FALSE	FALSE	0	1	0	1
37	Set1.17	TRUE	llama33-70b	7	TRUE	TRUE	TRUE	0	3	1	1
38	Set1.18	TRUE	llama33-70b	7	TRUE	TRUE	TRUE	0	2	1	1
39	Set1.19	TRUE	llama33-70b	7	TRUE	TRUE	TRUE	0	1	0	1
43	Set1.23	TRUE	llama33-70b	7	TRUE	TRUE	TRUE	0	1	0	1
44	Set1.24	TRUE	llama33-70b	7	TRUE	TRUE	TRUE	0	1	0	1
45	Set1.25	TRUE	llama33-70b	7	TRUE	TRUE	TRUE	0	5	0	3
46	Set1.26	TRUE	llama33-70b	7	FALSE	TRUE	TRUE	0	1	0	1
47	Set1.27	TRUE	llama33-70b	7	TRUE	TRUE	TRUE	0	4	0	1
49	Set1.29	TRUE	llama33-70b	7	TRUE	TRUE	TRUE	0	4	1	1
51	Set1.31	TRUE	llama33-70b	7	TRUE	TRUE	TRUE	0	1	1	1
53	Set1.33	TRUE	llama33-70b	7	FALSE	FALSE	FALSE	0	1	1	1
54	Set1.34	TRUE	llama33-70b	7	TRUE	TRUE	TRUE	0	1	0	2
56	Set1.36	TRUE	llama33-70b	7	TRUE	TRUE	FALSE	0	1	0	1
57	Set1.37	TRUE	llama33-70b	7	TRUE	TRUE	TRUE	0	1	0	1
58	Set1.38	TRUE	llama33-70b	7	FALSE	FALSE	FALSE	0	1	0	3
59	Set1.39	TRUE	llama33-70b	7	TRUE	TRUE	TRUE	0	1	0	1
60	Set1.40	TRUE	llama33-70b	7	FALSE	FALSE	FALSE	1	5	0	3
61	Set1.41	TRUE	llama33-70b	7	FALSE	FALSE	TRUE	1	1	1	3
62	Set1.42	TRUE	llama33-70b	7	TRUE	TRUE	TRUE	0	1	0	2
63	Set1.43	TRUE	llama33-70b	7	TRUE	TRUE	TRUE	1	5	0	2
64	Set1.44	TRUE	llama33-70b	7	TRUE	TRUE	TRUE	1	1	0	2
65	Set1.45	TRUE	llama33-70b	7	TRUE	TRUE	FALSE	1	1	1	2
66	Set1.46	TRUE	llama33-70b	7	FALSE	FALSE	FALSE	1	1	1	2
67	Set1.47	TRUE	llama33-70b	7	TRUE	TRUE	TRUE	1	5	0	3
71	Set2.11	TRUE	llama33-70b	7	FALSE	FALSE	FALSE	0	1	0	2
73	Set2.13	TRUE	llama33-70b	7	TRUE	TRUE	TRUE	0	3	0	2
75	Set2.15	TRUE	llama33-70b	7	TRUE	TRUE	TRUE	0	1	1	1
76	Set2.16	TRUE	llama33-70b	7	TRUE	FALSE	FALSE	0	1	0	1
77	Set2.17	TRUE	llama33-70b	7	TRUE	TRUE	TRUE	0	4	0	2
78	Set2.18	TRUE	llama33-70b	7	TRUE	FALSE	TRUE	0	1	0	2
79	Set2.19	TRUE	llama33-70b	7	TRUE	TRUE	TRUE	0	1	0	2
80	Set2.20	TRUE	llama33-70b	7	TRUE	TRUE	TRUE	0	2	1	1
81	Set2.21	TRUE	llama33-70b	7	TRUE	TRUE	TRUE	0	4	1	1
82	Set2.22	TRUE	llama33-70b	7	TRUE	TRUE	TRUE	0	1	0	1
83	Set2.23	TRUE	llama33-70b	7	FALSE	FALSE	FALSE	0	3	1	2
84	Set2.24	TRUE	llama33-70b	7	TRUE	FALSE	FALSE	0	1	0	1
85	Set2.25	TRUE	llama33-70b	7	TRUE	FALSE	TRUE	0	1	1	2
86	Set2.26	TRUE	llama33-70b	7	TRUE	TRUE	FALSE	0	1	1	2
87	Set2.27	TRUE	llama33-70b	7	FALSE	FALSE	TRUE	0	2	1	1
88	Set2.28	TRUE	llama33-70b	7	TRUE	TRUE	TRUE	0	4	0	1
90	Set2.30	TRUE	llama33-70b	7	TRUE	TRUE	TRUE	0	1	0	2
92	Set2.32	TRUE	llama33-70b	7	TRUE	TRUE	FALSE	0	1	1	1
95	Set2.35	TRUE	llama33-70b	7	FALSE	TRUE	FALSE	0	2	1	2
96	Set2.36	TRUE	llama33-70b	7	FALSE	TRUE	TRUE	0	3	0	2
97	Set2.37	TRUE	llama33-70b	7	TRUE	TRUE	TRUE	0	3	1	1
99	Set2.39	TRUE	llama33-70b	7	TRUE	TRUE	TRUE	0	5	0	3
100	Set2.40	TRUE	llama33-70b	7	TRUE	TRUE	TRUE	0	1	0	1
101	Set2.41	TRUE	llama33-70b	7	TRUE	TRUE	FALSE	0	1	0	1
102	Set2.42	TRUE	llama33-70b	7	TRUE	TRUE	TRUE	0	1	1	1
103	Set2.43	TRUE	llama33-70b	7	TRUE	TRUE	TRUE	0	1	0	1
104	Set2.44	TRUE	llama33-70b	7	TRUE	TRUE	TRUE	0	3	1	1
105	Set2.45	TRUE	llama33-70b	7	TRUE	FALSE	FALSE	0	1	1	2
106	Set2.46	TRUE	llama33-70b	7	TRUE	FALSE	FALSE	0	1	1	2
107	Set2.47	TRUE	llama33-70b	7	FALSE	TRUE	TRUE	0	1	1	1
109	Set2.49	TRUE	llama33-70b	7	TRUE	TRUE	FALSE	0	1	0	2
110	Set2.50	TRUE	llama33-70b	7	TRUE	TRUE	TRUE	0	1	1	2
112	Set3.12	TRUE	llama33-70b	7	TRUE	TRUE	TRUE	0	1	0	1
114	Set3.13	TRUE	llama33-70b	7	FALSE	FALSE	FALSE	0	1	1	1
115	Set3.14	TRUE	llama33-70b	7	TRUE	TRUE	FALSE	0	1	1	2
116	Set3.16	TRUE	llama33-70b	7	TRUE	TRUE	TRUE	0	4	0	2
117	Set3.17	TRUE	llama33-70b	7	TRUE	TRUE	TRUE	0	1	0	3
118	Set3.18	TRUE	llama33-70b	7	TRUE	TRUE	TRUE	0	1	0	2
119	Set3.19	TRUE	llama33-70b	7	TRUE	TRUE	TRUE	0	1	0	1
120	Set3.20	TRUE	llama33-70b	7	TRUE	TRUE	FALSE	0	2	0	2
121	Set3.21	TRUE	llama33-70b	7	TRUE	TRUE	TRUE	0	5	0	3
122	Set3.22	TRUE	llama33-70b	7	TRUE	TRUE	TRUE	0	3	1	2
123	Set3.23	TRUE	llama33-70b	7	TRUE	TRUE	TRUE	0	1	0	1
124	Set3.24	TRUE	llama33-70b	7	TRUE	TRUE	TRUE	0	5	0	3
125	Set3.25	TRUE	llama33-70b	7	TRUE	TRUE	TRUE	0	1	1	1
126	Set3.26	TRUE	llama33-70b	7	TRUE	FALSE	TRUE	0	1	0	1
128	Set3.28	TRUE	llama33-70b	7	FALSE	TRUE	TRUE	0	3	0	1
129	Set3.29	TRUE	llama33-70b	7	TRUE	TRUE	FALSE	0	2	1	2
130	Set3.30	TRUE	llama33-70b	7	TRUE	TRUE	TRUE	0	1	0	2
131	Set3.31	TRUE	llama33-70b	7	TRUE	TRUE	TRUE	0	1	1	1
132	Set3.32	TRUE	llama33-70b	7	TRUE	TRUE	TRUE	0	1	1	1
133	Set3.33	TRUE	llama33-70b	7	TRUE	TRUE	TRUE	0	3	1	1
134	Set3.34	TRUE	llama33-70b	7	FALSE	FALSE	FALSE	0	3	0	2
135	Set3.35	TRUE	llama33-70b	7	TRUE	TRUE	TRUE	0	1	0	2
137	Set3.37	TRUE	llama33-70b	7	FALSE	TRUE	TRUE	0	1	1	1
138	Set3.38	TRUE	llama33-70b	7	FALSE	FALSE	FALSE	0	1	0	1
141	Set3.41	TRUE	llama33-70b	7	TRUE	TRUE	TRUE	0	1	0	1
142	Set3.42	TRUE	llama33-70b	7	TRUE	FALSE	FALSE	0	5	0	1
143	Set3.43	TRUE	llama33-70b	7	TRUE	TRUE	TRUE	0	1	1	1
144	Set3.44	TRUE	llama33-70b	7	TRUE	TRUE	TRUE	0	1	1	2
145	Set3.45	TRUE	llama33-70b	7	TRUE	TRUE	TRUE	0	1	1	1
146	Set3.46	TRUE	llama33-70b	7	TRUE	TRUE	TRUE	0	1	1	2
148	Set3.48	TRUE	llama33-70b	7	TRUE	TRUE	TRUE	0	2	1	2
149	Set3.49	TRUE	llama33-70b	7	FALSE	FALSE	FALSE	0	1	1	1
150	Set3.50	TRUE	llama33-70b	7	TRUE	TRUE	TRUE	1	1	0	2
2	Set1.2	TRUE	llama33-70b	8	TRUE	TRUE	TRUE	0	1	0	1
3	Set1.3	TRUE	llama33-70b	8	TRUE	TRUE	TRUE	0	2	1	1
7	Set1.7	TRUE	llama33-70b	8	TRUE	TRUE	TRUE	0	1	0	2
8	Set1.8	TRUE	llama33-70b	8	TRUE	TRUE	TRUE	0	1	1	1
9	Set1.9	TRUE	llama33-70b	8	FALSE	FALSE	FALSE	0	3	0	1
11	Set2.1	TRUE	llama33-70b	8	TRUE	TRUE	TRUE	0	1	0	2
12	Set2.2	TRUE	llama33-70b	8	FALSE	FALSE	FALSE	0	1	1	2
13	Set2.3	TRUE	llama33-70b	8	TRUE	TRUE	TRUE	0	4	1	2
14	Set2.4	TRUE	llama33-70b	8	FALSE	TRUE	FALSE	0	1	0	3
16	Set2.6	TRUE	llama33-70b	8	TRUE	TRUE	TRUE	0	1	0	2
17	Set2.7	TRUE	llama33-70b	8	TRUE	TRUE	TRUE	0	2	1	2
20	Set2.10	TRUE	llama33-70b	8	TRUE	TRUE	TRUE	0	5	0	3
21	Set3.1	TRUE	llama33-70b	8	TRUE	TRUE	FALSE	0	3	0	2
22	Set3.2	TRUE	llama33-70b	8	TRUE	TRUE	TRUE	0	1	1	2
23	Set3.3	TRUE	llama33-70b	8	TRUE	TRUE	TRUE	0	1	1	1
24	Set3.4	TRUE	llama33-70b	8	TRUE	FALSE	TRUE	0	4	0	1
25	Set3.5	TRUE	llama33-70b	8	FALSE	FALSE	FALSE	0	2	0	2
26	Set3.6	TRUE	llama33-70b	8	TRUE	FALSE	TRUE	0	1	0	1
27	Set3.7	TRUE	llama33-70b	8	TRUE	TRUE	FALSE	0	4	1	2
28	Set3.8	TRUE	llama33-70b	8	TRUE	TRUE	FALSE	0	1	0	1
30	Set3.10	TRUE	llama33-70b	8	FALSE	TRUE	FALSE	0	5	1	3
31	Set1.11	TRUE	llama33-70b	8	TRUE	TRUE	TRUE	0	1	1	1
32	Set1.12	TRUE	llama33-70b	8	TRUE	FALSE	FALSE	0	3	0	1
35	Set1.15	TRUE	llama33-70b	8	FALSE	FALSE	FALSE	0	1	1	2
36	Set1.16	TRUE	llama33-70b	8	FALSE	FALSE	FALSE	0	1	0	1
37	Set1.17	TRUE	llama33-70b	8	TRUE	TRUE	TRUE	0	3	1	1
38	Set1.18	TRUE	llama33-70b	8	TRUE	TRUE	TRUE	0	2	1	1
39	Set1.19	TRUE	llama33-70b	8	TRUE	TRUE	TRUE	0	1	0	1
43	Set1.23	TRUE	llama33-70b	8	TRUE	TRUE	TRUE	0	1	0	1
44	Set1.24	TRUE	llama33-70b	8	TRUE	TRUE	TRUE	0	1	0	1
45	Set1.25	TRUE	llama33-70b	8	TRUE	TRUE	TRUE	0	5	0	3
46	Set1.26	TRUE	llama33-70b	8	FALSE	TRUE	TRUE	0	1	0	1
47	Set1.27	TRUE	llama33-70b	8	TRUE	TRUE	TRUE	0	4	0	1
49	Set1.29	TRUE	llama33-70b	8	TRUE	TRUE	TRUE	0	4	1	1
51	Set1.31	TRUE	llama33-70b	8	TRUE	TRUE	TRUE	0	1	1	1
53	Set1.33	TRUE	llama33-70b	8	FALSE	FALSE	FALSE	0	1	1	1
54	Set1.34	TRUE	llama33-70b	8	TRUE	TRUE	TRUE	0	1	0	2
56	Set1.36	TRUE	llama33-70b	8	TRUE	TRUE	FALSE	0	1	0	1
57	Set1.37	TRUE	llama33-70b	8	TRUE	TRUE	TRUE	0	1	0	1
58	Set1.38	TRUE	llama33-70b	8	FALSE	FALSE	FALSE	0	1	0	3
59	Set1.39	TRUE	llama33-70b	8	TRUE	TRUE	TRUE	0	1	0	1
60	Set1.40	TRUE	llama33-70b	8	FALSE	FALSE	FALSE	1	5	0	3
61	Set1.41	TRUE	llama33-70b	8	FALSE	FALSE	TRUE	1	1	1	3
62	Set1.42	TRUE	llama33-70b	8	TRUE	TRUE	TRUE	0	1	0	2
63	Set1.43	TRUE	llama33-70b	8	TRUE	TRUE	TRUE	1	5	0	2
64	Set1.44	TRUE	llama33-70b	8	TRUE	TRUE	TRUE	1	1	0	2
65	Set1.45	TRUE	llama33-70b	8	TRUE	FALSE	FALSE	1	1	1	2
66	Set1.46	TRUE	llama33-70b	8	FALSE	FALSE	FALSE	1	1	1	2
67	Set1.47	TRUE	llama33-70b	8	TRUE	TRUE	TRUE	1	5	0	3
71	Set2.11	TRUE	llama33-70b	8	FALSE	FALSE	FALSE	0	1	0	2
73	Set2.13	TRUE	llama33-70b	8	TRUE	TRUE	TRUE	0	3	0	2
75	Set2.15	TRUE	llama33-70b	8	TRUE	TRUE	TRUE	0	1	1	1
76	Set2.16	TRUE	llama33-70b	8	TRUE	FALSE	FALSE	0	1	0	1
77	Set2.17	TRUE	llama33-70b	8	TRUE	TRUE	TRUE	0	4	0	2
78	Set2.18	TRUE	llama33-70b	8	TRUE	FALSE	TRUE	0	1	0	2
79	Set2.19	TRUE	llama33-70b	8	TRUE	TRUE	FALSE	0	1	0	2
80	Set2.20	TRUE	llama33-70b	8	TRUE	TRUE	TRUE	0	2	1	1
81	Set2.21	TRUE	llama33-70b	8	TRUE	TRUE	TRUE	0	4	1	1
82	Set2.22	TRUE	llama33-70b	8	TRUE	TRUE	TRUE	0	1	0	1
83	Set2.23	TRUE	llama33-70b	8	FALSE	FALSE	FALSE	0	3	1	2
84	Set2.24	TRUE	llama33-70b	8	TRUE	FALSE	FALSE	0	1	0	1
85	Set2.25	TRUE	llama33-70b	8	TRUE	TRUE	TRUE	0	1	1	2
86	Set2.26	TRUE	llama33-70b	8	TRUE	TRUE	FALSE	0	1	1	2
87	Set2.27	TRUE	llama33-70b	8	FALSE	FALSE	TRUE	0	2	1	1
88	Set2.28	TRUE	llama33-70b	8	TRUE	FALSE	TRUE	0	4	0	1
90	Set2.30	TRUE	llama33-70b	8	TRUE	TRUE	TRUE	0	1	0	2
92	Set2.32	TRUE	llama33-70b	8	TRUE	FALSE	FALSE	0	1	1	1
95	Set2.35	TRUE	llama33-70b	8	FALSE	TRUE	FALSE	0	2	1	2
96	Set2.36	TRUE	llama33-70b	8	TRUE	TRUE	TRUE	0	3	0	2
97	Set2.37	TRUE	llama33-70b	8	TRUE	TRUE	TRUE	0	3	1	1
99	Set2.39	TRUE	llama33-70b	8	TRUE	TRUE	TRUE	0	5	0	3
100	Set2.40	TRUE	llama33-70b	8	TRUE	TRUE	TRUE	0	1	0	1
101	Set2.41	TRUE	llama33-70b	8	TRUE	TRUE	FALSE	0	1	0	1
102	Set2.42	TRUE	llama33-70b	8	TRUE	TRUE	FALSE	0	1	1	1
103	Set2.43	TRUE	llama33-70b	8	TRUE	TRUE	TRUE	0	1	0	1
104	Set2.44	TRUE	llama33-70b	8	TRUE	TRUE	TRUE	0	3	1	1
105	Set2.45	TRUE	llama33-70b	8	FALSE	FALSE	TRUE	0	1	1	2
106	Set2.46	TRUE	llama33-70b	8	TRUE	TRUE	FALSE	0	1	1	2
107	Set2.47	TRUE	llama33-70b	8	FALSE	TRUE	TRUE	0	1	1	1
109	Set2.49	TRUE	llama33-70b	8	TRUE	TRUE	FALSE	0	1	0	2
110	Set2.50	TRUE	llama33-70b	8	TRUE	TRUE	TRUE	0	1	1	2
112	Set3.12	TRUE	llama33-70b	8	TRUE	TRUE	TRUE	0	1	0	1
114	Set3.13	TRUE	llama33-70b	8	FALSE	FALSE	FALSE	0	1	1	1
115	Set3.14	TRUE	llama33-70b	8	TRUE	TRUE	FALSE	0	1	1	2
116	Set3.16	TRUE	llama33-70b	8	TRUE	TRUE	TRUE	0	4	0	2
117	Set3.17	TRUE	llama33-70b	8	TRUE	TRUE	TRUE	0	1	0	3
118	Set3.18	TRUE	llama33-70b	8	TRUE	TRUE	TRUE	0	1	0	2
119	Set3.19	TRUE	llama33-70b	8	TRUE	TRUE	TRUE	0	1	0	1
120	Set3.20	TRUE	llama33-70b	8	TRUE	TRUE	FALSE	0	2	0	2
121	Set3.21	TRUE	llama33-70b	8	TRUE	TRUE	TRUE	0	5	0	3
122	Set3.22	TRUE	llama33-70b	8	TRUE	TRUE	TRUE	0	3	1	2
123	Set3.23	TRUE	llama33-70b	8	TRUE	TRUE	TRUE	0	1	0	1
124	Set3.24	TRUE	llama33-70b	8	TRUE	TRUE	TRUE	0	5	0	3
125	Set3.25	TRUE	llama33-70b	8	TRUE	TRUE	TRUE	0	1	1	1
126	Set3.26	TRUE	llama33-70b	8	TRUE	TRUE	TRUE	0	1	0	1
128	Set3.28	TRUE	llama33-70b	8	FALSE	TRUE	TRUE	0	3	0	1
129	Set3.29	TRUE	llama33-70b	8	TRUE	TRUE	FALSE	0	2	1	2
130	Set3.30	TRUE	llama33-70b	8	TRUE	TRUE	TRUE	0	1	0	2
131	Set3.31	TRUE	llama33-70b	8	TRUE	TRUE	TRUE	0	1	1	1
132	Set3.32	TRUE	llama33-70b	8	TRUE	TRUE	TRUE	0	1	1	1
133	Set3.33	TRUE	llama33-70b	8	TRUE	TRUE	TRUE	0	3	1	1
134	Set3.34	TRUE	llama33-70b	8	FALSE	FALSE	FALSE	0	3	0	2
135	Set3.35	TRUE	llama33-70b	8	TRUE	TRUE	TRUE	0	1	0	2
137	Set3.37	TRUE	llama33-70b	8	FALSE	TRUE	FALSE	0	1	1	1
138	Set3.38	TRUE	llama33-70b	8	FALSE	FALSE	FALSE	0	1	0	1
141	Set3.41	TRUE	llama33-70b	8	TRUE	TRUE	TRUE	0	1	0	1
142	Set3.42	TRUE	llama33-70b	8	FALSE	FALSE	FALSE	0	5	0	1
143	Set3.43	TRUE	llama33-70b	8	TRUE	TRUE	TRUE	0	1	1	1
144	Set3.44	TRUE	llama33-70b	8	TRUE	TRUE	TRUE	0	1	1	2
145	Set3.45	TRUE	llama33-70b	8	TRUE	FALSE	TRUE	0	1	1	1
146	Set3.46	TRUE	llama33-70b	8	TRUE	TRUE	TRUE	0	1	1	2
148	Set3.48	TRUE	llama33-70b	8	TRUE	TRUE	TRUE	0	2	1	2
149	Set3.49	TRUE	llama33-70b	8	FALSE	FALSE	FALSE	0	1	1	1
150	Set3.50	TRUE	llama33-70b	8	TRUE	TRUE	TRUE	1	1	0	2
2	Set1.2	TRUE	llama33-70b	9	TRUE	TRUE	TRUE	0	1	0	1
3	Set1.3	TRUE	llama33-70b	9	TRUE	TRUE	TRUE	0	2	1	1
7	Set1.7	TRUE	llama33-70b	9	TRUE	TRUE	TRUE	0	1	0	2
8	Set1.8	TRUE	llama33-70b	9	TRUE	TRUE	TRUE	0	1	1	1
9	Set1.9	TRUE	llama33-70b	9	FALSE	TRUE	FALSE	0	3	0	1
11	Set2.1	TRUE	llama33-70b	9	TRUE	TRUE	TRUE	0	1	0	2
12	Set2.2	TRUE	llama33-70b	9	FALSE	FALSE	FALSE	0	1	1	2
13	Set2.3	TRUE	llama33-70b	9	TRUE	TRUE	TRUE	0	4	1	2
14	Set2.4	TRUE	llama33-70b	9	TRUE	TRUE	FALSE	0	1	0	3
16	Set2.6	TRUE	llama33-70b	9	TRUE	TRUE	FALSE	0	1	0	2
17	Set2.7	TRUE	llama33-70b	9	TRUE	TRUE	TRUE	0	2	1	2
20	Set2.10	TRUE	llama33-70b	9	TRUE	TRUE	TRUE	0	5	0	3
21	Set3.1	TRUE	llama33-70b	9	TRUE	TRUE	TRUE	0	3	0	2
22	Set3.2	TRUE	llama33-70b	9	TRUE	TRUE	TRUE	0	1	1	2
23	Set3.3	TRUE	llama33-70b	9	TRUE	TRUE	TRUE	0	1	1	1
24	Set3.4	TRUE	llama33-70b	9	TRUE	FALSE	TRUE	0	4	0	1
25	Set3.5	TRUE	llama33-70b	9	FALSE	FALSE	FALSE	0	2	0	2
26	Set3.6	TRUE	llama33-70b	9	TRUE	FALSE	TRUE	0	1	0	1
27	Set3.7	TRUE	llama33-70b	9	TRUE	TRUE	FALSE	0	4	1	2
28	Set3.8	TRUE	llama33-70b	9	TRUE	TRUE	FALSE	0	1	0	1
30	Set3.10	TRUE	llama33-70b	9	FALSE	TRUE	FALSE	0	5	1	3
31	Set1.11	TRUE	llama33-70b	9	TRUE	TRUE	TRUE	0	1	1	1
32	Set1.12	TRUE	llama33-70b	9	TRUE	FALSE	TRUE	0	3	0	1
35	Set1.15	TRUE	llama33-70b	9	FALSE	FALSE	FALSE	0	1	1	2
36	Set1.16	TRUE	llama33-70b	9	FALSE	FALSE	FALSE	0	1	0	1
37	Set1.17	TRUE	llama33-70b	9	TRUE	TRUE	TRUE	0	3	1	1
38	Set1.18	TRUE	llama33-70b	9	TRUE	TRUE	TRUE	0	2	1	1
39	Set1.19	TRUE	llama33-70b	9	TRUE	TRUE	TRUE	0	1	0	1
43	Set1.23	TRUE	llama33-70b	9	TRUE	TRUE	TRUE	0	1	0	1
44	Set1.24	TRUE	llama33-70b	9	TRUE	TRUE	TRUE	0	1	0	1
45	Set1.25	TRUE	llama33-70b	9	TRUE	TRUE	TRUE	0	5	0	3
46	Set1.26	TRUE	llama33-70b	9	FALSE	TRUE	TRUE	0	1	0	1
47	Set1.27	TRUE	llama33-70b	9	TRUE	TRUE	TRUE	0	4	0	1
49	Set1.29	TRUE	llama33-70b	9	TRUE	TRUE	TRUE	0	4	1	1
51	Set1.31	TRUE	llama33-70b	9	TRUE	TRUE	TRUE	0	1	1	1
53	Set1.33	TRUE	llama33-70b	9	FALSE	FALSE	FALSE	0	1	1	1
54	Set1.34	TRUE	llama33-70b	9	TRUE	TRUE	TRUE	0	1	0	2
56	Set1.36	TRUE	llama33-70b	9	TRUE	TRUE	FALSE	0	1	0	1
57	Set1.37	TRUE	llama33-70b	9	TRUE	TRUE	TRUE	0	1	0	1
58	Set1.38	TRUE	llama33-70b	9	FALSE	FALSE	FALSE	0	1	0	3
59	Set1.39	TRUE	llama33-70b	9	TRUE	TRUE	TRUE	0	1	0	1
60	Set1.40	TRUE	llama33-70b	9	FALSE	FALSE	FALSE	1	5	0	3
61	Set1.41	TRUE	llama33-70b	9	FALSE	FALSE	TRUE	1	1	1	3
62	Set1.42	TRUE	llama33-70b	9	TRUE	TRUE	TRUE	0	1	0	2
63	Set1.43	TRUE	llama33-70b	9	TRUE	TRUE	TRUE	1	5	0	2
64	Set1.44	TRUE	llama33-70b	9	TRUE	TRUE	TRUE	1	1	0	2
65	Set1.45	TRUE	llama33-70b	9	TRUE	TRUE	FALSE	1	1	1	2
66	Set1.46	TRUE	llama33-70b	9	FALSE	FALSE	FALSE	1	1	1	2
67	Set1.47	TRUE	llama33-70b	9	TRUE	TRUE	TRUE	1	5	0	3
71	Set2.11	TRUE	llama33-70b	9	FALSE	FALSE	FALSE	0	1	0	2
73	Set2.13	TRUE	llama33-70b	9	TRUE	TRUE	TRUE	0	3	0	2
75	Set2.15	TRUE	llama33-70b	9	TRUE	TRUE	TRUE	0	1	1	1
76	Set2.16	TRUE	llama33-70b	9	TRUE	FALSE	FALSE	0	1	0	1
77	Set2.17	TRUE	llama33-70b	9	TRUE	TRUE	TRUE	0	4	0	2
78	Set2.18	TRUE	llama33-70b	9	TRUE	FALSE	TRUE	0	1	0	2
79	Set2.19	TRUE	llama33-70b	9	FALSE	TRUE	TRUE	0	1	0	2
80	Set2.20	TRUE	llama33-70b	9	TRUE	TRUE	TRUE	0	2	1	1
81	Set2.21	TRUE	llama33-70b	9	TRUE	TRUE	TRUE	0	4	1	1
82	Set2.22	TRUE	llama33-70b	9	TRUE	TRUE	TRUE	0	1	0	1
83	Set2.23	TRUE	llama33-70b	9	FALSE	TRUE	FALSE	0	3	1	2
84	Set2.24	TRUE	llama33-70b	9	TRUE	FALSE	FALSE	0	1	0	1
85	Set2.25	TRUE	llama33-70b	9	TRUE	TRUE	TRUE	0	1	1	2
86	Set2.26	TRUE	llama33-70b	9	TRUE	TRUE	FALSE	0	1	1	2
87	Set2.27	TRUE	llama33-70b	9	FALSE	FALSE	TRUE	0	2	1	1
88	Set2.28	TRUE	llama33-70b	9	TRUE	TRUE	TRUE	0	4	0	1
90	Set2.30	TRUE	llama33-70b	9	TRUE	TRUE	TRUE	0	1	0	2
92	Set2.32	TRUE	llama33-70b	9	TRUE	TRUE	FALSE	0	1	1	1
95	Set2.35	TRUE	llama33-70b	9	FALSE	TRUE	FALSE	0	2	1	2
96	Set2.36	TRUE	llama33-70b	9	FALSE	TRUE	TRUE	0	3	0	2
97	Set2.37	TRUE	llama33-70b	9	TRUE	TRUE	TRUE	0	3	1	1
99	Set2.39	TRUE	llama33-70b	9	TRUE	TRUE	TRUE	0	5	0	3
100	Set2.40	TRUE	llama33-70b	9	TRUE	TRUE	TRUE	0	1	0	1
101	Set2.41	TRUE	llama33-70b	9	FALSE	TRUE	FALSE	0	1	0	1
102	Set2.42	TRUE	llama33-70b	9	TRUE	TRUE	TRUE	0	1	1	1
103	Set2.43	TRUE	llama33-70b	9	TRUE	TRUE	TRUE	0	1	0	1
104	Set2.44	TRUE	llama33-70b	9	TRUE	TRUE	TRUE	0	3	1	1
105	Set2.45	TRUE	llama33-70b	9	TRUE	FALSE	TRUE	0	1	1	2
106	Set2.46	TRUE	llama33-70b	9	FALSE	FALSE	TRUE	0	1	1	2
107	Set2.47	TRUE	llama33-70b	9	FALSE	TRUE	TRUE	0	1	1	1
109	Set2.49	TRUE	llama33-70b	9	TRUE	TRUE	FALSE	0	1	0	2
110	Set2.50	TRUE	llama33-70b	9	TRUE	TRUE	TRUE	0	1	1	2
112	Set3.12	TRUE	llama33-70b	9	TRUE	TRUE	TRUE	0	1	0	1
114	Set3.13	TRUE	llama33-70b	9	FALSE	FALSE	FALSE	0	1	1	1
115	Set3.14	TRUE	llama33-70b	9	TRUE	TRUE	FALSE	0	1	1	2
116	Set3.16	TRUE	llama33-70b	9	TRUE	TRUE	TRUE	0	4	0	2
117	Set3.17	TRUE	llama33-70b	9	TRUE	TRUE	TRUE	0	1	0	3
118	Set3.18	TRUE	llama33-70b	9	TRUE	TRUE	TRUE	0	1	0	2
119	Set3.19	TRUE	llama33-70b	9	TRUE	TRUE	TRUE	0	1	0	1
120	Set3.20	TRUE	llama33-70b	9	TRUE	TRUE	FALSE	0	2	0	2
121	Set3.21	TRUE	llama33-70b	9	TRUE	TRUE	TRUE	0	5	0	3
122	Set3.22	TRUE	llama33-70b	9	TRUE	TRUE	TRUE	0	3	1	2
123	Set3.23	TRUE	llama33-70b	9	TRUE	TRUE	TRUE	0	1	0	1
124	Set3.24	TRUE	llama33-70b	9	TRUE	TRUE	TRUE	0	5	0	3
125	Set3.25	TRUE	llama33-70b	9	TRUE	FALSE	TRUE	0	1	1	1
126	Set3.26	TRUE	llama33-70b	9	TRUE	TRUE	TRUE	0	1	0	1
128	Set3.28	TRUE	llama33-70b	9	FALSE	TRUE	TRUE	0	3	0	1
129	Set3.29	TRUE	llama33-70b	9	TRUE	TRUE	FALSE	0	2	1	2
130	Set3.30	TRUE	llama33-70b	9	TRUE	TRUE	TRUE	0	1	0	2
131	Set3.31	TRUE	llama33-70b	9	TRUE	TRUE	TRUE	0	1	1	1
132	Set3.32	TRUE	llama33-70b	9	TRUE	TRUE	TRUE	0	1	1	1
133	Set3.33	TRUE	llama33-70b	9	TRUE	TRUE	TRUE	0	3	1	1
134	Set3.34	TRUE	llama33-70b	9	FALSE	FALSE	FALSE	0	3	0	2
135	Set3.35	TRUE	llama33-70b	9	TRUE	TRUE	TRUE	0	1	0	2
137	Set3.37	TRUE	llama33-70b	9	FALSE	TRUE	TRUE	0	1	1	1
138	Set3.38	TRUE	llama33-70b	9	FALSE	FALSE	FALSE	0	1	0	1
141	Set3.41	TRUE	llama33-70b	9	TRUE	TRUE	TRUE	0	1	0	1
142	Set3.42	TRUE	llama33-70b	9	TRUE	FALSE	FALSE	0	5	0	1
143	Set3.43	TRUE	llama33-70b	9	TRUE	TRUE	TRUE	0	1	1	1
144	Set3.44	TRUE	llama33-70b	9	TRUE	TRUE	TRUE	0	1	1	2
145	Set3.45	TRUE	llama33-70b	9	TRUE	TRUE	TRUE	0	1	1	1
146	Set3.46	TRUE	llama33-70b	9	TRUE	TRUE	TRUE	0	1	1	2
148	Set3.48	TRUE	llama33-70b	9	TRUE	TRUE	TRUE	0	2	1	2
149	Set3.49	TRUE	llama33-70b	9	FALSE	FALSE	FALSE	0	1	1	1
150	Set3.50	TRUE	llama33-70b	9	TRUE	TRUE	TRUE	1	1	0	2
2	Set1.2	TRUE	llama31-405b	0	TRUE	TRUE	TRUE	0	1	0	1
3	Set1.3	TRUE	llama31-405b	0	TRUE	FALSE	TRUE	0	2	1	1
7	Set1.7	TRUE	llama31-405b	0	TRUE	TRUE	TRUE	0	1	0	2
8	Set1.8	TRUE	llama31-405b	0	TRUE	TRUE	TRUE	0	1	1	1
9	Set1.9	TRUE	llama31-405b	0	FALSE	TRUE	FALSE	0	3	0	1
11	Set2.1	TRUE	llama31-405b	0	TRUE	TRUE	TRUE	0	1	0	2
12	Set2.2	TRUE	llama31-405b	0	FALSE	FALSE	TRUE	0	1	1	2
13	Set2.3	TRUE	llama31-405b	0	TRUE	TRUE	TRUE	0	4	1	2
14	Set2.4	TRUE	llama31-405b	0	TRUE	TRUE	TRUE	0	1	0	3
16	Set2.6	TRUE	llama31-405b	0	TRUE	TRUE	FALSE	0	1	0	2
17	Set2.7	TRUE	llama31-405b	0	TRUE	TRUE	TRUE	0	2	1	2
20	Set2.10	TRUE	llama31-405b	0	TRUE	TRUE	TRUE	0	5	0	3
21	Set3.1	TRUE	llama31-405b	0	TRUE	TRUE	TRUE	0	3	0	2
22	Set3.2	TRUE	llama31-405b	0	TRUE	TRUE	TRUE	0	1	1	2
23	Set3.3	TRUE	llama31-405b	0	TRUE	TRUE	TRUE	0	1	1	1
24	Set3.4	TRUE	llama31-405b	0	TRUE	TRUE	TRUE	0	4	0	1
25	Set3.5	TRUE	llama31-405b	0	FALSE	FALSE	FALSE	0	2	0	2
26	Set3.6	TRUE	llama31-405b	0	FALSE	FALSE	TRUE	0	1	0	1
27	Set3.7	TRUE	llama31-405b	0	FALSE	FALSE	FALSE	0	4	1	2
28	Set3.8	TRUE	llama31-405b	0	TRUE	TRUE	FALSE	0	1	0	1
30	Set3.10	TRUE	llama31-405b	0	FALSE	FALSE	FALSE	0	5	1	3
31	Set1.11	TRUE	llama31-405b	0	TRUE	TRUE	TRUE	0	1	1	1
32	Set1.12	TRUE	llama31-405b	0	TRUE	TRUE	TRUE	0	3	0	1
35	Set1.15	TRUE	llama31-405b	0	FALSE	TRUE	TRUE	0	1	1	2
36	Set1.16	TRUE	llama31-405b	0	TRUE	TRUE	FALSE	0	1	0	1
37	Set1.17	TRUE	llama31-405b	0	TRUE	TRUE	TRUE	0	3	1	1
38	Set1.18	TRUE	llama31-405b	0	TRUE	TRUE	TRUE	0	2	1	1
39	Set1.19	TRUE	llama31-405b	0	TRUE	TRUE	TRUE	0	1	0	1
43	Set1.23	TRUE	llama31-405b	0	TRUE	FALSE	TRUE	0	1	0	1
44	Set1.24	TRUE	llama31-405b	0	TRUE	TRUE	TRUE	0	1	0	1
45	Set1.25	TRUE	llama31-405b	0	TRUE	TRUE	TRUE	0	5	0	3
46	Set1.26	TRUE	llama31-405b	0	TRUE	TRUE	TRUE	0	1	0	1
47	Set1.27	TRUE	llama31-405b	0	TRUE	TRUE	TRUE	0	4	0	1
49	Set1.29	TRUE	llama31-405b	0	TRUE	TRUE	TRUE	0	4	1	1
51	Set1.31	TRUE	llama31-405b	0	TRUE	TRUE	TRUE	0	1	1	1
53	Set1.33	TRUE	llama31-405b	0	TRUE	TRUE	FALSE	0	1	1	1
54	Set1.34	TRUE	llama31-405b	0	TRUE	TRUE	TRUE	0	1	0	2
56	Set1.36	TRUE	llama31-405b	0	TRUE	TRUE	TRUE	0	1	0	1
57	Set1.37	TRUE	llama31-405b	0	TRUE	TRUE	TRUE	0	1	0	1
58	Set1.38	TRUE	llama31-405b	0	FALSE	TRUE	TRUE	0	1	0	3
59	Set1.39	TRUE	llama31-405b	0	TRUE	TRUE	TRUE	0	1	0	1
60	Set1.40	TRUE	llama31-405b	0	TRUE	FALSE	TRUE	1	5	0	3
61	Set1.41	TRUE	llama31-405b	0	FALSE	FALSE	FALSE	1	1	1	3
62	Set1.42	TRUE	llama31-405b	0	TRUE	TRUE	FALSE	0	1	0	2
63	Set1.43	TRUE	llama31-405b	0	TRUE	TRUE	TRUE	1	5	0	2
64	Set1.44	TRUE	llama31-405b	0	TRUE	TRUE	TRUE	1	1	0	2
65	Set1.45	TRUE	llama31-405b	0	FALSE	TRUE	FALSE	1	1	1	2
66	Set1.46	TRUE	llama31-405b	0	FALSE	FALSE	FALSE	1	1	1	2
67	Set1.47	TRUE	llama31-405b	0	TRUE	TRUE	TRUE	1	5	0	3
71	Set2.11	TRUE	llama31-405b	0	FALSE	FALSE	FALSE	0	1	0	2
73	Set2.13	TRUE	llama31-405b	0	TRUE	TRUE	TRUE	0	3	0	2
75	Set2.15	TRUE	llama31-405b	0	TRUE	TRUE	TRUE	0	1	1	1
76	Set2.16	TRUE	llama31-405b	0	TRUE	TRUE	TRUE	0	1	0	1
77	Set2.17	TRUE	llama31-405b	0	TRUE	TRUE	TRUE	0	4	0	2
78	Set2.18	TRUE	llama31-405b	0	TRUE	TRUE	TRUE	0	1	0	2
79	Set2.19	TRUE	llama31-405b	0	TRUE	TRUE	TRUE	0	1	0	2
80	Set2.20	TRUE	llama31-405b	0	TRUE	TRUE	TRUE	0	2	1	1
81	Set2.21	TRUE	llama31-405b	0	TRUE	TRUE	TRUE	0	4	1	1
82	Set2.22	TRUE	llama31-405b	0	TRUE	TRUE	TRUE	0	1	0	1
83	Set2.23	TRUE	llama31-405b	0	TRUE	TRUE	FALSE	0	3	1	2
84	Set2.24	TRUE	llama31-405b	0	FALSE	FALSE	FALSE	0	1	0	1
85	Set2.25	TRUE	llama31-405b	0	TRUE	TRUE	TRUE	0	1	1	2
86	Set2.26	TRUE	llama31-405b	0	FALSE	FALSE	TRUE	0	1	1	2
87	Set2.27	TRUE	llama31-405b	0	FALSE	FALSE	FALSE	0	2	1	1
88	Set2.28	TRUE	llama31-405b	0	TRUE	FALSE	FALSE	0	4	0	1
90	Set2.30	TRUE	llama31-405b	0	TRUE	TRUE	TRUE	0	1	0	2
92	Set2.32	TRUE	llama31-405b	0	TRUE	TRUE	TRUE	0	1	1	1
95	Set2.35	TRUE	llama31-405b	0	FALSE	TRUE	TRUE	0	2	1	2
96	Set2.36	TRUE	llama31-405b	0	TRUE	TRUE	TRUE	0	3	0	2
97	Set2.37	TRUE	llama31-405b	0	TRUE	TRUE	TRUE	0	3	1	1
99	Set2.39	TRUE	llama31-405b	0	TRUE	TRUE	TRUE	0	5	0	3
100	Set2.40	TRUE	llama31-405b	0	TRUE	TRUE	TRUE	0	1	0	1
101	Set2.41	TRUE	llama31-405b	0	TRUE	TRUE	FALSE	0	1	0	1
102	Set2.42	TRUE	llama31-405b	0	TRUE	TRUE	TRUE	0	1	1	1
103	Set2.43	TRUE	llama31-405b	0	TRUE	TRUE	TRUE	0	1	0	1
104	Set2.44	TRUE	llama31-405b	0	TRUE	TRUE	TRUE	0	3	1	1
105	Set2.45	TRUE	llama31-405b	0	TRUE	FALSE	FALSE	0	1	1	2
106	Set2.46	TRUE	llama31-405b	0	TRUE	TRUE	TRUE	0	1	1	2
107	Set2.47	TRUE	llama31-405b	0	TRUE	TRUE	TRUE	0	1	1	1
109	Set2.49	TRUE	llama31-405b	0	TRUE	TRUE	TRUE	0	1	0	2
110	Set2.50	TRUE	llama31-405b	0	TRUE	TRUE	TRUE	0	1	1	2
112	Set3.12	TRUE	llama31-405b	0	TRUE	TRUE	TRUE	0	1	0	1
114	Set3.13	TRUE	llama31-405b	0	TRUE	TRUE	TRUE	0	1	1	1
115	Set3.14	TRUE	llama31-405b	0	TRUE	FALSE	FALSE	0	1	1	2
116	Set3.16	TRUE	llama31-405b	0	TRUE	TRUE	TRUE	0	4	0	2
117	Set3.17	TRUE	llama31-405b	0	TRUE	TRUE	TRUE	0	1	0	3
118	Set3.18	TRUE	llama31-405b	0	TRUE	TRUE	FALSE	0	1	0	2
119	Set3.19	TRUE	llama31-405b	0	TRUE	TRUE	TRUE	0	1	0	1
120	Set3.20	TRUE	llama31-405b	0	TRUE	TRUE	FALSE	0	2	0	2
121	Set3.21	TRUE	llama31-405b	0	TRUE	FALSE	TRUE	0	5	0	3
122	Set3.22	TRUE	llama31-405b	0	TRUE	TRUE	TRUE	0	3	1	2
123	Set3.23	TRUE	llama31-405b	0	TRUE	TRUE	TRUE	0	1	0	1
124	Set3.24	TRUE	llama31-405b	0	TRUE	TRUE	TRUE	0	5	0	3
125	Set3.25	TRUE	llama31-405b	0	TRUE	TRUE	TRUE	0	1	1	1
126	Set3.26	TRUE	llama31-405b	0	TRUE	TRUE	TRUE	0	1	0	1
128	Set3.28	TRUE	llama31-405b	0	FALSE	FALSE	TRUE	0	3	0	1
129	Set3.29	TRUE	llama31-405b	0	TRUE	TRUE	TRUE	0	2	1	2
130	Set3.30	TRUE	llama31-405b	0	TRUE	TRUE	FALSE	0	1	0	2
131	Set3.31	TRUE	llama31-405b	0	TRUE	TRUE	TRUE	0	1	1	1
132	Set3.32	TRUE	llama31-405b	0	TRUE	TRUE	TRUE	0	1	1	1
133	Set3.33	TRUE	llama31-405b	0	TRUE	TRUE	TRUE	0	3	1	1
134	Set3.34	TRUE	llama31-405b	0	TRUE	TRUE	TRUE	0	3	0	2
135	Set3.35	TRUE	llama31-405b	0	FALSE	TRUE	TRUE	0	1	0	2
137	Set3.37	TRUE	llama31-405b	0	TRUE	TRUE	TRUE	0	1	1	1
138	Set3.38	TRUE	llama31-405b	0	TRUE	FALSE	FALSE	0	1	0	1
141	Set3.41	TRUE	llama31-405b	0	TRUE	TRUE	TRUE	0	1	0	1
142	Set3.42	TRUE	llama31-405b	0	TRUE	TRUE	TRUE	0	5	0	1
143	Set3.43	TRUE	llama31-405b	0	TRUE	TRUE	TRUE	0	1	1	1
144	Set3.44	TRUE	llama31-405b	0	TRUE	TRUE	TRUE	0	1	1	2
145	Set3.45	TRUE	llama31-405b	0	TRUE	TRUE	TRUE	0	1	1	1
146	Set3.46	TRUE	llama31-405b	0	TRUE	TRUE	TRUE	0	1	1	2
148	Set3.48	TRUE	llama31-405b	0	FALSE	FALSE	FALSE	0	2	1	2
149	Set3.49	TRUE	llama31-405b	0	TRUE	TRUE	TRUE	0	1	1	1
150	Set3.50	TRUE	llama31-405b	0	FALSE	FALSE	TRUE	1	1	0	2
2	Set1.2	TRUE	llama31-405b	1	TRUE	TRUE	TRUE	0	1	0	1
3	Set1.3	TRUE	llama31-405b	1	TRUE	FALSE	TRUE	0	2	1	1
7	Set1.7	TRUE	llama31-405b	1	TRUE	TRUE	TRUE	0	1	0	2
8	Set1.8	TRUE	llama31-405b	1	TRUE	FALSE	FALSE	0	1	1	1
9	Set1.9	TRUE	llama31-405b	1	FALSE	TRUE	FALSE	0	3	0	1
11	Set2.1	TRUE	llama31-405b	1	TRUE	TRUE	TRUE	0	1	0	2
12	Set2.2	TRUE	llama31-405b	1	FALSE	FALSE	FALSE	0	1	1	2
13	Set2.3	TRUE	llama31-405b	1	TRUE	TRUE	TRUE	0	4	1	2
14	Set2.4	TRUE	llama31-405b	1	TRUE	TRUE	TRUE	0	1	0	3
16	Set2.6	TRUE	llama31-405b	1	TRUE	TRUE	FALSE	0	1	0	2
17	Set2.7	TRUE	llama31-405b	1	TRUE	TRUE	TRUE	0	2	1	2
20	Set2.10	TRUE	llama31-405b	1	TRUE	TRUE	TRUE	0	5	0	3
21	Set3.1	TRUE	llama31-405b	1	TRUE	TRUE	TRUE	0	3	0	2
22	Set3.2	TRUE	llama31-405b	1	TRUE	TRUE	TRUE	0	1	1	2
23	Set3.3	TRUE	llama31-405b	1	TRUE	TRUE	FALSE	0	1	1	1
24	Set3.4	TRUE	llama31-405b	1	TRUE	TRUE	TRUE	0	4	0	1
25	Set3.5	TRUE	llama31-405b	1	FALSE	FALSE	FALSE	0	2	0	2
26	Set3.6	TRUE	llama31-405b	1	FALSE	FALSE	FALSE	0	1	0	1
27	Set3.7	TRUE	llama31-405b	1	TRUE	FALSE	FALSE	0	4	1	2
28	Set3.8	TRUE	llama31-405b	1	TRUE	TRUE	FALSE	0	1	0	1
30	Set3.10	TRUE	llama31-405b	1	FALSE	FALSE	FALSE	0	5	1	3
31	Set1.11	TRUE	llama31-405b	1	TRUE	TRUE	TRUE	0	1	1	1
32	Set1.12	TRUE	llama31-405b	1	TRUE	TRUE	TRUE	0	3	0	1
35	Set1.15	TRUE	llama31-405b	1	FALSE	TRUE	TRUE	0	1	1	2
36	Set1.16	TRUE	llama31-405b	1	TRUE	TRUE	FALSE	0	1	0	1
37	Set1.17	TRUE	llama31-405b	1	TRUE	TRUE	TRUE	0	3	1	1
38	Set1.18	TRUE	llama31-405b	1	TRUE	TRUE	TRUE	0	2	1	1
39	Set1.19	TRUE	llama31-405b	1	TRUE	TRUE	TRUE	0	1	0	1
43	Set1.23	TRUE	llama31-405b	1	TRUE	FALSE	TRUE	0	1	0	1
44	Set1.24	TRUE	llama31-405b	1	TRUE	TRUE	TRUE	0	1	0	1
45	Set1.25	TRUE	llama31-405b	1	TRUE	TRUE	TRUE	0	5	0	3
46	Set1.26	TRUE	llama31-405b	1	TRUE	FALSE	TRUE	0	1	0	1
47	Set1.27	TRUE	llama31-405b	1	TRUE	TRUE	TRUE	0	4	0	1
49	Set1.29	TRUE	llama31-405b	1	TRUE	TRUE	TRUE	0	4	1	1
51	Set1.31	TRUE	llama31-405b	1	TRUE	TRUE	TRUE	0	1	1	1
53	Set1.33	TRUE	llama31-405b	1	TRUE	TRUE	TRUE	0	1	1	1
54	Set1.34	TRUE	llama31-405b	1	TRUE	TRUE	TRUE	0	1	0	2
56	Set1.36	TRUE	llama31-405b	1	TRUE	TRUE	TRUE	0	1	0	1
57	Set1.37	TRUE	llama31-405b	1	TRUE	TRUE	TRUE	0	1	0	1
58	Set1.38	TRUE	llama31-405b	1	TRUE	TRUE	TRUE	0	1	0	3
59	Set1.39	TRUE	llama31-405b	1	TRUE	TRUE	TRUE	0	1	0	1
60	Set1.40	TRUE	llama31-405b	1	TRUE	TRUE	TRUE	1	5	0	3
61	Set1.41	TRUE	llama31-405b	1	FALSE	FALSE	FALSE	1	1	1	3
62	Set1.42	TRUE	llama31-405b	1	TRUE	TRUE	TRUE	0	1	0	2
63	Set1.43	TRUE	llama31-405b	1	TRUE	TRUE	TRUE	1	5	0	2
64	Set1.44	TRUE	llama31-405b	1	TRUE	TRUE	TRUE	1	1	0	2
65	Set1.45	TRUE	llama31-405b	1	TRUE	TRUE	FALSE	1	1	1	2
66	Set1.46	TRUE	llama31-405b	1	FALSE	FALSE	FALSE	1	1	1	2
67	Set1.47	TRUE	llama31-405b	1	TRUE	TRUE	TRUE	1	5	0	3
71	Set2.11	TRUE	llama31-405b	1	FALSE	FALSE	FALSE	0	1	0	2
73	Set2.13	TRUE	llama31-405b	1	TRUE	TRUE	TRUE	0	3	0	2
75	Set2.15	TRUE	llama31-405b	1	TRUE	TRUE	TRUE	0	1	1	1
76	Set2.16	TRUE	llama31-405b	1	TRUE	TRUE	TRUE	0	1	0	1
77	Set2.17	TRUE	llama31-405b	1	TRUE	TRUE	TRUE	0	4	0	2
78	Set2.18	TRUE	llama31-405b	1	TRUE	TRUE	TRUE	0	1	0	2
79	Set2.19	TRUE	llama31-405b	1	TRUE	TRUE	TRUE	0	1	0	2
80	Set2.20	TRUE	llama31-405b	1	TRUE	TRUE	TRUE	0	2	1	1
81	Set2.21	TRUE	llama31-405b	1	TRUE	TRUE	TRUE	0	4	1	1
82	Set2.22	TRUE	llama31-405b	1	TRUE	TRUE	TRUE	0	1	0	1
83	Set2.23	TRUE	llama31-405b	1	TRUE	TRUE	FALSE	0	3	1	2
84	Set2.24	TRUE	llama31-405b	1	FALSE	FALSE	FALSE	0	1	0	1
85	Set2.25	TRUE	llama31-405b	1	TRUE	TRUE	TRUE	0	1	1	2
86	Set2.26	TRUE	llama31-405b	1	FALSE	FALSE	TRUE	0	1	1	2
87	Set2.27	TRUE	llama31-405b	1	FALSE	FALSE	FALSE	0	2	1	1
88	Set2.28	TRUE	llama31-405b	1	TRUE	FALSE	FALSE	0	4	0	1
90	Set2.30	TRUE	llama31-405b	1	TRUE	TRUE	TRUE	0	1	0	2
92	Set2.32	TRUE	llama31-405b	1	TRUE	TRUE	TRUE	0	1	1	1
95	Set2.35	TRUE	llama31-405b	1	FALSE	TRUE	TRUE	0	2	1	2
96	Set2.36	TRUE	llama31-405b	1	TRUE	TRUE	TRUE	0	3	0	2
97	Set2.37	TRUE	llama31-405b	1	TRUE	TRUE	TRUE	0	3	1	1
99	Set2.39	TRUE	llama31-405b	1	TRUE	TRUE	TRUE	0	5	0	3
100	Set2.40	TRUE	llama31-405b	1	TRUE	TRUE	TRUE	0	1	0	1
101	Set2.41	TRUE	llama31-405b	1	TRUE	FALSE	TRUE	0	1	0	1
102	Set2.42	TRUE	llama31-405b	1	TRUE	TRUE	TRUE	0	1	1	1
103	Set2.43	TRUE	llama31-405b	1	TRUE	TRUE	TRUE	0	1	0	1
104	Set2.44	TRUE	llama31-405b	1	TRUE	TRUE	TRUE	0	3	1	1
105	Set2.45	TRUE	llama31-405b	1	TRUE	FALSE	FALSE	0	1	1	2
106	Set2.46	TRUE	llama31-405b	1	TRUE	TRUE	TRUE	0	1	1	2
107	Set2.47	TRUE	llama31-405b	1	TRUE	TRUE	TRUE	0	1	1	1
109	Set2.49	TRUE	llama31-405b	1	TRUE	TRUE	TRUE	0	1	0	2
110	Set2.50	TRUE	llama31-405b	1	TRUE	TRUE	TRUE	0	1	1	2
112	Set3.12	TRUE	llama31-405b	1	TRUE	TRUE	TRUE	0	1	0	1
114	Set3.13	TRUE	llama31-405b	1	TRUE	TRUE	TRUE	0	1	1	1
115	Set3.14	TRUE	llama31-405b	1	TRUE	FALSE	FALSE	0	1	1	2
116	Set3.16	TRUE	llama31-405b	1	TRUE	TRUE	TRUE	0	4	0	2
117	Set3.17	TRUE	llama31-405b	1	TRUE	TRUE	TRUE	0	1	0	3
118	Set3.18	TRUE	llama31-405b	1	TRUE	TRUE	TRUE	0	1	0	2
119	Set3.19	TRUE	llama31-405b	1	TRUE	TRUE	TRUE	0	1	0	1
120	Set3.20	TRUE	llama31-405b	1	TRUE	TRUE	FALSE	0	2	0	2
121	Set3.21	TRUE	llama31-405b	1	FALSE	TRUE	FALSE	0	5	0	3
122	Set3.22	TRUE	llama31-405b	1	TRUE	TRUE	TRUE	0	3	1	2
123	Set3.23	TRUE	llama31-405b	1	TRUE	TRUE	TRUE	0	1	0	1
124	Set3.24	TRUE	llama31-405b	1	TRUE	TRUE	TRUE	0	5	0	3
125	Set3.25	TRUE	llama31-405b	1	TRUE	TRUE	TRUE	0	1	1	1
126	Set3.26	TRUE	llama31-405b	1	TRUE	TRUE	TRUE	0	1	0	1
128	Set3.28	TRUE	llama31-405b	1	FALSE	TRUE	TRUE	0	3	0	1
129	Set3.29	TRUE	llama31-405b	1	TRUE	TRUE	TRUE	0	2	1	2
130	Set3.30	TRUE	llama31-405b	1	TRUE	TRUE	TRUE	0	1	0	2
131	Set3.31	TRUE	llama31-405b	1	TRUE	TRUE	TRUE	0	1	1	1
132	Set3.32	TRUE	llama31-405b	1	TRUE	TRUE	TRUE	0	1	1	1
133	Set3.33	TRUE	llama31-405b	1	TRUE	TRUE	TRUE	0	3	1	1
134	Set3.34	TRUE	llama31-405b	1	FALSE	FALSE	TRUE	0	3	0	2
135	Set3.35	TRUE	llama31-405b	1	TRUE	TRUE	TRUE	0	1	0	2
137	Set3.37	TRUE	llama31-405b	1	TRUE	TRUE	TRUE	0	1	1	1
138	Set3.38	TRUE	llama31-405b	1	TRUE	FALSE	FALSE	0	1	0	1
141	Set3.41	TRUE	llama31-405b	1	TRUE	TRUE	TRUE	0	1	0	1
142	Set3.42	TRUE	llama31-405b	1	TRUE	TRUE	TRUE	0	5	0	1
143	Set3.43	TRUE	llama31-405b	1	TRUE	TRUE	TRUE	0	1	1	1
144	Set3.44	TRUE	llama31-405b	1	TRUE	TRUE	TRUE	0	1	1	2
145	Set3.45	TRUE	llama31-405b	1	TRUE	TRUE	TRUE	0	1	1	1
146	Set3.46	TRUE	llama31-405b	1	TRUE	TRUE	TRUE	0	1	1	2
148	Set3.48	TRUE	llama31-405b	1	FALSE	TRUE	FALSE	0	2	1	2
149	Set3.49	TRUE	llama31-405b	1	TRUE	TRUE	FALSE	0	1	1	1
150	Set3.50	TRUE	llama31-405b	1	FALSE	FALSE	TRUE	1	1	0	2
2	Set1.2	TRUE	llama31-405b	2	TRUE	TRUE	TRUE	0	1	0	1
3	Set1.3	TRUE	llama31-405b	2	TRUE	FALSE	TRUE	0	2	1	1
7	Set1.7	TRUE	llama31-405b	2	TRUE	TRUE	TRUE	0	1	0	2
8	Set1.8	TRUE	llama31-405b	2	TRUE	TRUE	FALSE	0	1	1	1
9	Set1.9	TRUE	llama31-405b	2	FALSE	TRUE	TRUE	0	3	0	1
11	Set2.1	TRUE	llama31-405b	2	TRUE	TRUE	TRUE	0	1	0	2
12	Set2.2	TRUE	llama31-405b	2	FALSE	FALSE	TRUE	0	1	1	2
13	Set2.3	TRUE	llama31-405b	2	TRUE	TRUE	TRUE	0	4	1	2
14	Set2.4	TRUE	llama31-405b	2	TRUE	TRUE	TRUE	0	1	0	3
16	Set2.6	TRUE	llama31-405b	2	TRUE	TRUE	TRUE	0	1	0	2
17	Set2.7	TRUE	llama31-405b	2	TRUE	TRUE	TRUE	0	2	1	2
20	Set2.10	TRUE	llama31-405b	2	TRUE	TRUE	TRUE	0	5	0	3
21	Set3.1	TRUE	llama31-405b	2	TRUE	TRUE	TRUE	0	3	0	2
22	Set3.2	TRUE	llama31-405b	2	TRUE	TRUE	TRUE	0	1	1	2
23	Set3.3	TRUE	llama31-405b	2	TRUE	TRUE	TRUE	0	1	1	1
24	Set3.4	TRUE	llama31-405b	2	TRUE	TRUE	TRUE	0	4	0	1
25	Set3.5	TRUE	llama31-405b	2	FALSE	FALSE	FALSE	0	2	0	2
26	Set3.6	TRUE	llama31-405b	2	FALSE	FALSE	TRUE	0	1	0	1
27	Set3.7	TRUE	llama31-405b	2	TRUE	TRUE	FALSE	0	4	1	2
28	Set3.8	TRUE	llama31-405b	2	TRUE	TRUE	FALSE	0	1	0	1
30	Set3.10	TRUE	llama31-405b	2	FALSE	FALSE	FALSE	0	5	1	3
31	Set1.11	TRUE	llama31-405b	2	TRUE	TRUE	FALSE	0	1	1	1
32	Set1.12	TRUE	llama31-405b	2	TRUE	FALSE	TRUE	0	3	0	1
35	Set1.15	TRUE	llama31-405b	2	TRUE	TRUE	TRUE	0	1	1	2
36	Set1.16	TRUE	llama31-405b	2	TRUE	TRUE	TRUE	0	1	0	1
37	Set1.17	TRUE	llama31-405b	2	TRUE	TRUE	TRUE	0	3	1	1
38	Set1.18	TRUE	llama31-405b	2	TRUE	TRUE	TRUE	0	2	1	1
39	Set1.19	TRUE	llama31-405b	2	TRUE	TRUE	TRUE	0	1	0	1
43	Set1.23	TRUE	llama31-405b	2	TRUE	FALSE	TRUE	0	1	0	1
44	Set1.24	TRUE	llama31-405b	2	TRUE	TRUE	TRUE	0	1	0	1
45	Set1.25	TRUE	llama31-405b	2	TRUE	TRUE	TRUE	0	5	0	3
46	Set1.26	TRUE	llama31-405b	2	TRUE	TRUE	TRUE	0	1	0	1
47	Set1.27	TRUE	llama31-405b	2	TRUE	TRUE	TRUE	0	4	0	1
49	Set1.29	TRUE	llama31-405b	2	TRUE	TRUE	TRUE	0	4	1	1
51	Set1.31	TRUE	llama31-405b	2	TRUE	TRUE	TRUE	0	1	1	1
53	Set1.33	TRUE	llama31-405b	2	TRUE	TRUE	FALSE	0	1	1	1
54	Set1.34	TRUE	llama31-405b	2	TRUE	TRUE	TRUE	0	1	0	2
56	Set1.36	TRUE	llama31-405b	2	TRUE	TRUE	FALSE	0	1	0	1
57	Set1.37	TRUE	llama31-405b	2	TRUE	TRUE	TRUE	0	1	0	1
58	Set1.38	TRUE	llama31-405b	2	TRUE	FALSE	TRUE	0	1	0	3
59	Set1.39	TRUE	llama31-405b	2	TRUE	TRUE	TRUE	0	1	0	1
60	Set1.40	TRUE	llama31-405b	2	TRUE	FALSE	TRUE	1	5	0	3
61	Set1.41	TRUE	llama31-405b	2	FALSE	FALSE	FALSE	1	1	1	3
62	Set1.42	TRUE	llama31-405b	2	TRUE	TRUE	FALSE	0	1	0	2
63	Set1.43	TRUE	llama31-405b	2	TRUE	TRUE	TRUE	1	5	0	2
64	Set1.44	TRUE	llama31-405b	2	TRUE	TRUE	TRUE	1	1	0	2
65	Set1.45	TRUE	llama31-405b	2	TRUE	TRUE	FALSE	1	1	1	2
66	Set1.46	TRUE	llama31-405b	2	FALSE	FALSE	FALSE	1	1	1	2
67	Set1.47	TRUE	llama31-405b	2	TRUE	TRUE	TRUE	1	5	0	3
71	Set2.11	TRUE	llama31-405b	2	FALSE	FALSE	FALSE	0	1	0	2
73	Set2.13	TRUE	llama31-405b	2	TRUE	TRUE	TRUE	0	3	0	2
75	Set2.15	TRUE	llama31-405b	2	TRUE	TRUE	TRUE	0	1	1	1
76	Set2.16	TRUE	llama31-405b	2	TRUE	TRUE	TRUE	0	1	0	1
77	Set2.17	TRUE	llama31-405b	2	TRUE	TRUE	TRUE	0	4	0	2
78	Set2.18	TRUE	llama31-405b	2	TRUE	TRUE	TRUE	0	1	0	2
79	Set2.19	TRUE	llama31-405b	2	TRUE	TRUE	TRUE	0	1	0	2
80	Set2.20	TRUE	llama31-405b	2	TRUE	TRUE	TRUE	0	2	1	1
81	Set2.21	TRUE	llama31-405b	2	TRUE	TRUE	TRUE	0	4	1	1
82	Set2.22	TRUE	llama31-405b	2	TRUE	TRUE	TRUE	0	1	0	1
83	Set2.23	TRUE	llama31-405b	2	TRUE	TRUE	FALSE	0	3	1	2
84	Set2.24	TRUE	llama31-405b	2	FALSE	FALSE	FALSE	0	1	0	1
85	Set2.25	TRUE	llama31-405b	2	TRUE	TRUE	TRUE	0	1	1	2
86	Set2.26	TRUE	llama31-405b	2	FALSE	FALSE	TRUE	0	1	1	2
87	Set2.27	TRUE	llama31-405b	2	FALSE	FALSE	FALSE	0	2	1	1
88	Set2.28	TRUE	llama31-405b	2	TRUE	FALSE	FALSE	0	4	0	1
90	Set2.30	TRUE	llama31-405b	2	TRUE	TRUE	TRUE	0	1	0	2
92	Set2.32	TRUE	llama31-405b	2	TRUE	TRUE	TRUE	0	1	1	1
95	Set2.35	TRUE	llama31-405b	2	FALSE	TRUE	TRUE	0	2	1	2
96	Set2.36	TRUE	llama31-405b	2	TRUE	TRUE	TRUE	0	3	0	2
97	Set2.37	TRUE	llama31-405b	2	TRUE	TRUE	TRUE	0	3	1	1
99	Set2.39	TRUE	llama31-405b	2	TRUE	TRUE	TRUE	0	5	0	3
100	Set2.40	TRUE	llama31-405b	2	TRUE	TRUE	TRUE	0	1	0	1
101	Set2.41	TRUE	llama31-405b	2	TRUE	FALSE	TRUE	0	1	0	1
102	Set2.42	TRUE	llama31-405b	2	TRUE	TRUE	TRUE	0	1	1	1
103	Set2.43	TRUE	llama31-405b	2	TRUE	TRUE	TRUE	0	1	0	1
104	Set2.44	TRUE	llama31-405b	2	TRUE	TRUE	TRUE	0	3	1	1
105	Set2.45	TRUE	llama31-405b	2	TRUE	FALSE	FALSE	0	1	1	2
106	Set2.46	TRUE	llama31-405b	2	TRUE	TRUE	TRUE	0	1	1	2
107	Set2.47	TRUE	llama31-405b	2	TRUE	TRUE	TRUE	0	1	1	1
109	Set2.49	TRUE	llama31-405b	2	FALSE	TRUE	TRUE	0	1	0	2
110	Set2.50	TRUE	llama31-405b	2	TRUE	TRUE	TRUE	0	1	1	2
112	Set3.12	TRUE	llama31-405b	2	TRUE	TRUE	TRUE	0	1	0	1
114	Set3.13	TRUE	llama31-405b	2	TRUE	TRUE	TRUE	0	1	1	1
115	Set3.14	TRUE	llama31-405b	2	TRUE	FALSE	FALSE	0	1	1	2
116	Set3.16	TRUE	llama31-405b	2	TRUE	TRUE	TRUE	0	4	0	2
117	Set3.17	TRUE	llama31-405b	2	TRUE	TRUE	TRUE	0	1	0	3
118	Set3.18	TRUE	llama31-405b	2	TRUE	TRUE	TRUE	0	1	0	2
119	Set3.19	TRUE	llama31-405b	2	TRUE	TRUE	TRUE	0	1	0	1
120	Set3.20	TRUE	llama31-405b	2	TRUE	TRUE	TRUE	0	2	0	2
121	Set3.21	TRUE	llama31-405b	2	TRUE	TRUE	FALSE	0	5	0	3
122	Set3.22	TRUE	llama31-405b	2	TRUE	TRUE	TRUE	0	3	1	2
123	Set3.23	TRUE	llama31-405b	2	TRUE	TRUE	TRUE	0	1	0	1
124	Set3.24	TRUE	llama31-405b	2	TRUE	TRUE	TRUE	0	5	0	3
125	Set3.25	TRUE	llama31-405b	2	TRUE	TRUE	TRUE	0	1	1	1
126	Set3.26	TRUE	llama31-405b	2	TRUE	TRUE	TRUE	0	1	0	1
128	Set3.28	TRUE	llama31-405b	2	FALSE	FALSE	TRUE	0	3	0	1
129	Set3.29	TRUE	llama31-405b	2	TRUE	TRUE	TRUE	0	2	1	2
130	Set3.30	TRUE	llama31-405b	2	TRUE	TRUE	FALSE	0	1	0	2
131	Set3.31	TRUE	llama31-405b	2	TRUE	TRUE	TRUE	0	1	1	1
132	Set3.32	TRUE	llama31-405b	2	TRUE	TRUE	TRUE	0	1	1	1
133	Set3.33	TRUE	llama31-405b	2	TRUE	TRUE	TRUE	0	3	1	1
134	Set3.34	TRUE	llama31-405b	2	TRUE	FALSE	TRUE	0	3	0	2
135	Set3.35	TRUE	llama31-405b	2	FALSE	TRUE	TRUE	0	1	0	2
137	Set3.37	TRUE	llama31-405b	2	TRUE	TRUE	TRUE	0	1	1	1
138	Set3.38	TRUE	llama31-405b	2	TRUE	FALSE	FALSE	0	1	0	1
141	Set3.41	TRUE	llama31-405b	2	TRUE	TRUE	TRUE	0	1	0	1
142	Set3.42	TRUE	llama31-405b	2	TRUE	TRUE	TRUE	0	5	0	1
143	Set3.43	TRUE	llama31-405b	2	TRUE	FALSE	FALSE	0	1	1	1
144	Set3.44	TRUE	llama31-405b	2	TRUE	TRUE	TRUE	0	1	1	2
145	Set3.45	TRUE	llama31-405b	2	TRUE	TRUE	TRUE	0	1	1	1
146	Set3.46	TRUE	llama31-405b	2	TRUE	TRUE	TRUE	0	1	1	2
148	Set3.48	TRUE	llama31-405b	2	FALSE	FALSE	FALSE	0	2	1	2
149	Set3.49	TRUE	llama31-405b	2	TRUE	TRUE	FALSE	0	1	1	1
150	Set3.50	TRUE	llama31-405b	2	FALSE	TRUE	TRUE	1	1	0	2
2	Set1.2	TRUE	llama31-405b	3	TRUE	TRUE	TRUE	0	1	0	1
3	Set1.3	TRUE	llama31-405b	3	TRUE	FALSE	FALSE	0	2	1	1
7	Set1.7	TRUE	llama31-405b	3	TRUE	TRUE	TRUE	0	1	0	2
8	Set1.8	TRUE	llama31-405b	3	TRUE	TRUE	TRUE	0	1	1	1
9	Set1.9	TRUE	llama31-405b	3	FALSE	TRUE	FALSE	0	3	0	1
11	Set2.1	TRUE	llama31-405b	3	TRUE	TRUE	TRUE	0	1	0	2
12	Set2.2	TRUE	llama31-405b	3	TRUE	FALSE	TRUE	0	1	1	2
13	Set2.3	TRUE	llama31-405b	3	TRUE	TRUE	TRUE	0	4	1	2
14	Set2.4	TRUE	llama31-405b	3	FALSE	FALSE	FALSE	0	1	0	3
16	Set2.6	TRUE	llama31-405b	3	TRUE	TRUE	TRUE	0	1	0	2
17	Set2.7	TRUE	llama31-405b	3	TRUE	TRUE	TRUE	0	2	1	2
20	Set2.10	TRUE	llama31-405b	3	TRUE	TRUE	TRUE	0	5	0	3
21	Set3.1	TRUE	llama31-405b	3	TRUE	TRUE	TRUE	0	3	0	2
22	Set3.2	TRUE	llama31-405b	3	TRUE	TRUE	TRUE	0	1	1	2
23	Set3.3	TRUE	llama31-405b	3	TRUE	TRUE	TRUE	0	1	1	1
24	Set3.4	TRUE	llama31-405b	3	TRUE	TRUE	TRUE	0	4	0	1
25	Set3.5	TRUE	llama31-405b	3	FALSE	FALSE	FALSE	0	2	0	2
26	Set3.6	TRUE	llama31-405b	3	FALSE	FALSE	TRUE	0	1	0	1
27	Set3.7	TRUE	llama31-405b	3	FALSE	TRUE	FALSE	0	4	1	2
28	Set3.8	TRUE	llama31-405b	3	TRUE	TRUE	FALSE	0	1	0	1
30	Set3.10	TRUE	llama31-405b	3	FALSE	FALSE	FALSE	0	5	1	3
31	Set1.11	TRUE	llama31-405b	3	TRUE	TRUE	TRUE	0	1	1	1
32	Set1.12	TRUE	llama31-405b	3	TRUE	TRUE	TRUE	0	3	0	1
35	Set1.15	TRUE	llama31-405b	3	FALSE	FALSE	TRUE	0	1	1	2
36	Set1.16	TRUE	llama31-405b	3	TRUE	TRUE	TRUE	0	1	0	1
37	Set1.17	TRUE	llama31-405b	3	TRUE	TRUE	TRUE	0	3	1	1
38	Set1.18	TRUE	llama31-405b	3	TRUE	TRUE	TRUE	0	2	1	1
39	Set1.19	TRUE	llama31-405b	3	TRUE	TRUE	TRUE	0	1	0	1
43	Set1.23	TRUE	llama31-405b	3	TRUE	FALSE	TRUE	0	1	0	1
44	Set1.24	TRUE	llama31-405b	3	TRUE	TRUE	TRUE	0	1	0	1
45	Set1.25	TRUE	llama31-405b	3	TRUE	TRUE	TRUE	0	5	0	3
46	Set1.26	TRUE	llama31-405b	3	TRUE	TRUE	TRUE	0	1	0	1
47	Set1.27	TRUE	llama31-405b	3	TRUE	TRUE	TRUE	0	4	0	1
49	Set1.29	TRUE	llama31-405b	3	TRUE	TRUE	TRUE	0	4	1	1
51	Set1.31	TRUE	llama31-405b	3	TRUE	TRUE	TRUE	0	1	1	1
53	Set1.33	TRUE	llama31-405b	3	TRUE	TRUE	FALSE	0	1	1	1
54	Set1.34	TRUE	llama31-405b	3	TRUE	TRUE	TRUE	0	1	0	2
56	Set1.36	TRUE	llama31-405b	3	TRUE	TRUE	TRUE	0	1	0	1
57	Set1.37	TRUE	llama31-405b	3	TRUE	TRUE	TRUE	0	1	0	1
58	Set1.38	TRUE	llama31-405b	3	TRUE	TRUE	TRUE	0	1	0	3
59	Set1.39	TRUE	llama31-405b	3	TRUE	TRUE	TRUE	0	1	0	1
60	Set1.40	TRUE	llama31-405b	3	TRUE	FALSE	TRUE	1	5	0	3
61	Set1.41	TRUE	llama31-405b	3	FALSE	FALSE	FALSE	1	1	1	3
62	Set1.42	TRUE	llama31-405b	3	TRUE	TRUE	FALSE	0	1	0	2
63	Set1.43	TRUE	llama31-405b	3	TRUE	TRUE	FALSE	1	5	0	2
64	Set1.44	TRUE	llama31-405b	3	TRUE	TRUE	TRUE	1	1	0	2
65	Set1.45	TRUE	llama31-405b	3	TRUE	TRUE	FALSE	1	1	1	2
66	Set1.46	TRUE	llama31-405b	3	FALSE	FALSE	FALSE	1	1	1	2
67	Set1.47	TRUE	llama31-405b	3	TRUE	TRUE	TRUE	1	5	0	3
71	Set2.11	TRUE	llama31-405b	3	FALSE	FALSE	FALSE	0	1	0	2
73	Set2.13	TRUE	llama31-405b	3	TRUE	TRUE	TRUE	0	3	0	2
75	Set2.15	TRUE	llama31-405b	3	TRUE	TRUE	TRUE	0	1	1	1
76	Set2.16	TRUE	llama31-405b	3	TRUE	TRUE	TRUE	0	1	0	1
77	Set2.17	TRUE	llama31-405b	3	TRUE	TRUE	TRUE	0	4	0	2
78	Set2.18	TRUE	llama31-405b	3	TRUE	TRUE	TRUE	0	1	0	2
79	Set2.19	TRUE	llama31-405b	3	TRUE	TRUE	TRUE	0	1	0	2
80	Set2.20	TRUE	llama31-405b	3	TRUE	TRUE	TRUE	0	2	1	1
81	Set2.21	TRUE	llama31-405b	3	TRUE	TRUE	TRUE	0	4	1	1
82	Set2.22	TRUE	llama31-405b	3	TRUE	TRUE	TRUE	0	1	0	1
83	Set2.23	TRUE	llama31-405b	3	TRUE	TRUE	FALSE	0	3	1	2
84	Set2.24	TRUE	llama31-405b	3	FALSE	FALSE	FALSE	0	1	0	1
85	Set2.25	TRUE	llama31-405b	3	TRUE	TRUE	TRUE	0	1	1	2
86	Set2.26	TRUE	llama31-405b	3	FALSE	FALSE	TRUE	0	1	1	2
87	Set2.27	TRUE	llama31-405b	3	FALSE	FALSE	FALSE	0	2	1	1
88	Set2.28	TRUE	llama31-405b	3	TRUE	FALSE	FALSE	0	4	0	1
90	Set2.30	TRUE	llama31-405b	3	TRUE	TRUE	TRUE	0	1	0	2
92	Set2.32	TRUE	llama31-405b	3	TRUE	TRUE	TRUE	0	1	1	1
95	Set2.35	TRUE	llama31-405b	3	FALSE	TRUE	TRUE	0	2	1	2
96	Set2.36	TRUE	llama31-405b	3	TRUE	TRUE	TRUE	0	3	0	2
97	Set2.37	TRUE	llama31-405b	3	TRUE	TRUE	TRUE	0	3	1	1
99	Set2.39	TRUE	llama31-405b	3	TRUE	TRUE	TRUE	0	5	0	3
100	Set2.40	TRUE	llama31-405b	3	TRUE	TRUE	TRUE	0	1	0	1
101	Set2.41	TRUE	llama31-405b	3	TRUE	FALSE	TRUE	0	1	0	1
102	Set2.42	TRUE	llama31-405b	3	TRUE	TRUE	TRUE	0	1	1	1
103	Set2.43	TRUE	llama31-405b	3	TRUE	TRUE	TRUE	0	1	0	1
104	Set2.44	TRUE	llama31-405b	3	TRUE	TRUE	TRUE	0	3	1	1
105	Set2.45	TRUE	llama31-405b	3	TRUE	TRUE	FALSE	0	1	1	2
106	Set2.46	TRUE	llama31-405b	3	TRUE	TRUE	TRUE	0	1	1	2
107	Set2.47	TRUE	llama31-405b	3	TRUE	TRUE	TRUE	0	1	1	1
109	Set2.49	TRUE	llama31-405b	3	TRUE	TRUE	TRUE	0	1	0	2
110	Set2.50	TRUE	llama31-405b	3	TRUE	TRUE	TRUE	0	1	1	2
112	Set3.12	TRUE	llama31-405b	3	TRUE	TRUE	TRUE	0	1	0	1
114	Set3.13	TRUE	llama31-405b	3	TRUE	TRUE	TRUE	0	1	1	1
115	Set3.14	TRUE	llama31-405b	3	TRUE	FALSE	FALSE	0	1	1	2
116	Set3.16	TRUE	llama31-405b	3	TRUE	TRUE	TRUE	0	4	0	2
117	Set3.17	TRUE	llama31-405b	3	TRUE	TRUE	TRUE	0	1	0	3
118	Set3.18	TRUE	llama31-405b	3	TRUE	TRUE	FALSE	0	1	0	2
119	Set3.19	TRUE	llama31-405b	3	TRUE	TRUE	TRUE	0	1	0	1
120	Set3.20	TRUE	llama31-405b	3	TRUE	TRUE	TRUE	0	2	0	2
121	Set3.21	TRUE	llama31-405b	3	FALSE	TRUE	FALSE	0	5	0	3
122	Set3.22	TRUE	llama31-405b	3	TRUE	TRUE	TRUE	0	3	1	2
123	Set3.23	TRUE	llama31-405b	3	TRUE	TRUE	FALSE	0	1	0	1
124	Set3.24	TRUE	llama31-405b	3	TRUE	TRUE	TRUE	0	5	0	3
125	Set3.25	TRUE	llama31-405b	3	TRUE	TRUE	TRUE	0	1	1	1
126	Set3.26	TRUE	llama31-405b	3	TRUE	TRUE	TRUE	0	1	0	1
128	Set3.28	TRUE	llama31-405b	3	FALSE	TRUE	FALSE	0	3	0	1
129	Set3.29	TRUE	llama31-405b	3	TRUE	TRUE	TRUE	0	2	1	2
130	Set3.30	TRUE	llama31-405b	3	TRUE	TRUE	FALSE	0	1	0	2
131	Set3.31	TRUE	llama31-405b	3	TRUE	TRUE	TRUE	0	1	1	1
132	Set3.32	TRUE	llama31-405b	3	TRUE	TRUE	TRUE	0	1	1	1
133	Set3.33	TRUE	llama31-405b	3	TRUE	TRUE	TRUE	0	3	1	1
134	Set3.34	TRUE	llama31-405b	3	FALSE	TRUE	TRUE	0	3	0	2
135	Set3.35	TRUE	llama31-405b	3	FALSE	TRUE	TRUE	0	1	0	2
137	Set3.37	TRUE	llama31-405b	3	TRUE	TRUE	TRUE	0	1	1	1
138	Set3.38	TRUE	llama31-405b	3	TRUE	FALSE	FALSE	0	1	0	1
141	Set3.41	TRUE	llama31-405b	3	TRUE	TRUE	TRUE	0	1	0	1
142	Set3.42	TRUE	llama31-405b	3	TRUE	TRUE	TRUE	0	5	0	1
143	Set3.43	TRUE	llama31-405b	3	TRUE	TRUE	TRUE	0	1	1	1
144	Set3.44	TRUE	llama31-405b	3	TRUE	TRUE	TRUE	0	1	1	2
145	Set3.45	TRUE	llama31-405b	3	TRUE	TRUE	TRUE	0	1	1	1
146	Set3.46	TRUE	llama31-405b	3	TRUE	TRUE	TRUE	0	1	1	2
148	Set3.48	TRUE	llama31-405b	3	FALSE	FALSE	FALSE	0	2	1	2
149	Set3.49	TRUE	llama31-405b	3	TRUE	TRUE	FALSE	0	1	1	1
150	Set3.50	TRUE	llama31-405b	3	FALSE	FALSE	FALSE	1	1	0	2
2	Set1.2	TRUE	llama31-405b	4	TRUE	TRUE	TRUE	0	1	0	1
3	Set1.3	TRUE	llama31-405b	4	TRUE	FALSE	TRUE	0	2	1	1
7	Set1.7	TRUE	llama31-405b	4	TRUE	TRUE	TRUE	0	1	0	2
8	Set1.8	TRUE	llama31-405b	4	TRUE	TRUE	TRUE	0	1	1	1
9	Set1.9	TRUE	llama31-405b	4	FALSE	TRUE	FALSE	0	3	0	1
11	Set2.1	TRUE	llama31-405b	4	TRUE	FALSE	TRUE	0	1	0	2
12	Set2.2	TRUE	llama31-405b	4	FALSE	FALSE	TRUE	0	1	1	2
13	Set2.3	TRUE	llama31-405b	4	TRUE	TRUE	TRUE	0	4	1	2
14	Set2.4	TRUE	llama31-405b	4	FALSE	TRUE	TRUE	0	1	0	3
16	Set2.6	TRUE	llama31-405b	4	TRUE	TRUE	FALSE	0	1	0	2
17	Set2.7	TRUE	llama31-405b	4	TRUE	TRUE	TRUE	0	2	1	2
20	Set2.10	TRUE	llama31-405b	4	TRUE	TRUE	TRUE	0	5	0	3
21	Set3.1	TRUE	llama31-405b	4	TRUE	TRUE	TRUE	0	3	0	2
22	Set3.2	TRUE	llama31-405b	4	TRUE	TRUE	TRUE	0	1	1	2
23	Set3.3	TRUE	llama31-405b	4	TRUE	TRUE	TRUE	0	1	1	1
24	Set3.4	TRUE	llama31-405b	4	TRUE	TRUE	TRUE	0	4	0	1
25	Set3.5	TRUE	llama31-405b	4	FALSE	FALSE	FALSE	0	2	0	2
26	Set3.6	TRUE	llama31-405b	4	FALSE	FALSE	TRUE	0	1	0	1
27	Set3.7	TRUE	llama31-405b	4	TRUE	FALSE	FALSE	0	4	1	2
28	Set3.8	TRUE	llama31-405b	4	TRUE	TRUE	FALSE	0	1	0	1
30	Set3.10	TRUE	llama31-405b	4	FALSE	FALSE	FALSE	0	5	1	3
31	Set1.11	TRUE	llama31-405b	4	TRUE	TRUE	FALSE	0	1	1	1
32	Set1.12	TRUE	llama31-405b	4	TRUE	TRUE	FALSE	0	3	0	1
35	Set1.15	TRUE	llama31-405b	4	FALSE	TRUE	TRUE	0	1	1	2
36	Set1.16	TRUE	llama31-405b	4	TRUE	TRUE	TRUE	0	1	0	1
37	Set1.17	TRUE	llama31-405b	4	TRUE	TRUE	TRUE	0	3	1	1
38	Set1.18	TRUE	llama31-405b	4	TRUE	TRUE	TRUE	0	2	1	1
39	Set1.19	TRUE	llama31-405b	4	TRUE	TRUE	TRUE	0	1	0	1
43	Set1.23	TRUE	llama31-405b	4	TRUE	FALSE	TRUE	0	1	0	1
44	Set1.24	TRUE	llama31-405b	4	TRUE	TRUE	TRUE	0	1	0	1
45	Set1.25	TRUE	llama31-405b	4	TRUE	TRUE	TRUE	0	5	0	3
46	Set1.26	TRUE	llama31-405b	4	TRUE	TRUE	TRUE	0	1	0	1
47	Set1.27	TRUE	llama31-405b	4	TRUE	TRUE	TRUE	0	4	0	1
49	Set1.29	TRUE	llama31-405b	4	TRUE	TRUE	TRUE	0	4	1	1
51	Set1.31	TRUE	llama31-405b	4	TRUE	TRUE	TRUE	0	1	1	1
53	Set1.33	TRUE	llama31-405b	4	TRUE	TRUE	TRUE	0	1	1	1
54	Set1.34	TRUE	llama31-405b	4	TRUE	TRUE	TRUE	0	1	0	2
56	Set1.36	TRUE	llama31-405b	4	TRUE	TRUE	FALSE	0	1	0	1
57	Set1.37	TRUE	llama31-405b	4	TRUE	TRUE	TRUE	0	1	0	1
58	Set1.38	TRUE	llama31-405b	4	FALSE	TRUE	TRUE	0	1	0	3
59	Set1.39	TRUE	llama31-405b	4	TRUE	TRUE	TRUE	0	1	0	1
60	Set1.40	TRUE	llama31-405b	4	TRUE	TRUE	TRUE	1	5	0	3
61	Set1.41	TRUE	llama31-405b	4	FALSE	FALSE	FALSE	1	1	1	3
62	Set1.42	TRUE	llama31-405b	4	TRUE	TRUE	TRUE	0	1	0	2
63	Set1.43	TRUE	llama31-405b	4	TRUE	TRUE	TRUE	1	5	0	2
64	Set1.44	TRUE	llama31-405b	4	TRUE	TRUE	TRUE	1	1	0	2
65	Set1.45	TRUE	llama31-405b	4	TRUE	TRUE	TRUE	1	1	1	2
66	Set1.46	TRUE	llama31-405b	4	FALSE	FALSE	FALSE	1	1	1	2
67	Set1.47	TRUE	llama31-405b	4	TRUE	TRUE	TRUE	1	5	0	3
71	Set2.11	TRUE	llama31-405b	4	FALSE	FALSE	FALSE	0	1	0	2
73	Set2.13	TRUE	llama31-405b	4	TRUE	TRUE	TRUE	0	3	0	2
75	Set2.15	TRUE	llama31-405b	4	TRUE	TRUE	TRUE	0	1	1	1
76	Set2.16	TRUE	llama31-405b	4	TRUE	FALSE	FALSE	0	1	0	1
77	Set2.17	TRUE	llama31-405b	4	TRUE	TRUE	TRUE	0	4	0	2
78	Set2.18	TRUE	llama31-405b	4	TRUE	TRUE	TRUE	0	1	0	2
79	Set2.19	TRUE	llama31-405b	4	TRUE	TRUE	TRUE	0	1	0	2
80	Set2.20	TRUE	llama31-405b	4	TRUE	TRUE	TRUE	0	2	1	1
81	Set2.21	TRUE	llama31-405b	4	TRUE	TRUE	TRUE	0	4	1	1
82	Set2.22	TRUE	llama31-405b	4	TRUE	TRUE	TRUE	0	1	0	1
83	Set2.23	TRUE	llama31-405b	4	TRUE	TRUE	FALSE	0	3	1	2
84	Set2.24	TRUE	llama31-405b	4	FALSE	FALSE	FALSE	0	1	0	1
85	Set2.25	TRUE	llama31-405b	4	TRUE	TRUE	TRUE	0	1	1	2
86	Set2.26	TRUE	llama31-405b	4	FALSE	TRUE	TRUE	0	1	1	2
87	Set2.27	TRUE	llama31-405b	4	FALSE	FALSE	FALSE	0	2	1	1
88	Set2.28	TRUE	llama31-405b	4	TRUE	TRUE	FALSE	0	4	0	1
90	Set2.30	TRUE	llama31-405b	4	TRUE	TRUE	TRUE	0	1	0	2
92	Set2.32	TRUE	llama31-405b	4	TRUE	TRUE	TRUE	0	1	1	1
95	Set2.35	TRUE	llama31-405b	4	FALSE	TRUE	TRUE	0	2	1	2
96	Set2.36	TRUE	llama31-405b	4	TRUE	TRUE	TRUE	0	3	0	2
97	Set2.37	TRUE	llama31-405b	4	TRUE	TRUE	TRUE	0	3	1	1
99	Set2.39	TRUE	llama31-405b	4	TRUE	TRUE	TRUE	0	5	0	3
100	Set2.40	TRUE	llama31-405b	4	TRUE	TRUE	TRUE	0	1	0	1
101	Set2.41	TRUE	llama31-405b	4	TRUE	FALSE	FALSE	0	1	0	1
102	Set2.42	TRUE	llama31-405b	4	TRUE	TRUE	TRUE	0	1	1	1
103	Set2.43	TRUE	llama31-405b	4	TRUE	TRUE	TRUE	0	1	0	1
104	Set2.44	TRUE	llama31-405b	4	TRUE	TRUE	TRUE	0	3	1	1
105	Set2.45	TRUE	llama31-405b	4	TRUE	TRUE	FALSE	0	1	1	2
106	Set2.46	TRUE	llama31-405b	4	TRUE	TRUE	TRUE	0	1	1	2
107	Set2.47	TRUE	llama31-405b	4	TRUE	TRUE	TRUE	0	1	1	1
109	Set2.49	TRUE	llama31-405b	4	FALSE	TRUE	TRUE	0	1	0	2
110	Set2.50	TRUE	llama31-405b	4	TRUE	TRUE	TRUE	0	1	1	2
112	Set3.12	TRUE	llama31-405b	4	TRUE	TRUE	TRUE	0	1	0	1
114	Set3.13	TRUE	llama31-405b	4	TRUE	TRUE	TRUE	0	1	1	1
115	Set3.14	TRUE	llama31-405b	4	TRUE	FALSE	FALSE	0	1	1	2
116	Set3.16	TRUE	llama31-405b	4	TRUE	TRUE	TRUE	0	4	0	2
117	Set3.17	TRUE	llama31-405b	4	TRUE	TRUE	TRUE	0	1	0	3
118	Set3.18	TRUE	llama31-405b	4	TRUE	TRUE	TRUE	0	1	0	2
119	Set3.19	TRUE	llama31-405b	4	TRUE	TRUE	TRUE	0	1	0	1
120	Set3.20	TRUE	llama31-405b	4	TRUE	TRUE	TRUE	0	2	0	2
121	Set3.21	TRUE	llama31-405b	4	FALSE	TRUE	FALSE	0	5	0	3
122	Set3.22	TRUE	llama31-405b	4	TRUE	TRUE	TRUE	0	3	1	2
123	Set3.23	TRUE	llama31-405b	4	TRUE	TRUE	TRUE	0	1	0	1
124	Set3.24	TRUE	llama31-405b	4	TRUE	TRUE	TRUE	0	5	0	3
125	Set3.25	TRUE	llama31-405b	4	TRUE	TRUE	TRUE	0	1	1	1
126	Set3.26	TRUE	llama31-405b	4	TRUE	TRUE	TRUE	0	1	0	1
128	Set3.28	TRUE	llama31-405b	4	FALSE	FALSE	TRUE	0	3	0	1
129	Set3.29	TRUE	llama31-405b	4	TRUE	TRUE	FALSE	0	2	1	2
130	Set3.30	TRUE	llama31-405b	4	TRUE	TRUE	FALSE	0	1	0	2
131	Set3.31	TRUE	llama31-405b	4	TRUE	TRUE	TRUE	0	1	1	1
132	Set3.32	TRUE	llama31-405b	4	TRUE	TRUE	TRUE	0	1	1	1
133	Set3.33	TRUE	llama31-405b	4	TRUE	TRUE	TRUE	0	3	1	1
134	Set3.34	TRUE	llama31-405b	4	FALSE	FALSE	TRUE	0	3	0	2
135	Set3.35	TRUE	llama31-405b	4	FALSE	TRUE	TRUE	0	1	0	2
137	Set3.37	TRUE	llama31-405b	4	TRUE	TRUE	TRUE	0	1	1	1
138	Set3.38	TRUE	llama31-405b	4	TRUE	FALSE	FALSE	0	1	0	1
141	Set3.41	TRUE	llama31-405b	4	TRUE	TRUE	TRUE	0	1	0	1
142	Set3.42	TRUE	llama31-405b	4	TRUE	TRUE	TRUE	0	5	0	1
143	Set3.43	TRUE	llama31-405b	4	FALSE	TRUE	TRUE	0	1	1	1
144	Set3.44	TRUE	llama31-405b	4	TRUE	TRUE	TRUE	0	1	1	2
145	Set3.45	TRUE	llama31-405b	4	TRUE	TRUE	TRUE	0	1	1	1
146	Set3.46	TRUE	llama31-405b	4	TRUE	TRUE	TRUE	0	1	1	2
148	Set3.48	TRUE	llama31-405b	4	FALSE	FALSE	FALSE	0	2	1	2
149	Set3.49	TRUE	llama31-405b	4	TRUE	TRUE	FALSE	0	1	1	1
150	Set3.50	TRUE	llama31-405b	4	TRUE	FALSE	TRUE	1	1	0	2
2	Set1.2	TRUE	llama31-405b	5	TRUE	TRUE	TRUE	0	1	0	1
3	Set1.3	TRUE	llama31-405b	5	TRUE	FALSE	TRUE	0	2	1	1
7	Set1.7	TRUE	llama31-405b	5	TRUE	TRUE	TRUE	0	1	0	2
8	Set1.8	TRUE	llama31-405b	5	TRUE	TRUE	FALSE	0	1	1	1
9	Set1.9	TRUE	llama31-405b	5	FALSE	TRUE	FALSE	0	3	0	1
11	Set2.1	TRUE	llama31-405b	5	TRUE	TRUE	FALSE	0	1	0	2
12	Set2.2	TRUE	llama31-405b	5	FALSE	FALSE	FALSE	0	1	1	2
13	Set2.3	TRUE	llama31-405b	5	TRUE	TRUE	FALSE	0	4	1	2
14	Set2.4	TRUE	llama31-405b	5	TRUE	TRUE	TRUE	0	1	0	3
16	Set2.6	TRUE	llama31-405b	5	TRUE	TRUE	TRUE	0	1	0	2
17	Set2.7	TRUE	llama31-405b	5	TRUE	TRUE	TRUE	0	2	1	2
20	Set2.10	TRUE	llama31-405b	5	TRUE	TRUE	TRUE	0	5	0	3
21	Set3.1	TRUE	llama31-405b	5	TRUE	TRUE	TRUE	0	3	0	2
22	Set3.2	TRUE	llama31-405b	5	TRUE	TRUE	TRUE	0	1	1	2
23	Set3.3	TRUE	llama31-405b	5	TRUE	TRUE	TRUE	0	1	1	1
24	Set3.4	TRUE	llama31-405b	5	TRUE	TRUE	TRUE	0	4	0	1
25	Set3.5	TRUE	llama31-405b	5	FALSE	FALSE	FALSE	0	2	0	2
26	Set3.6	TRUE	llama31-405b	5	FALSE	FALSE	TRUE	0	1	0	1
27	Set3.7	TRUE	llama31-405b	5	FALSE	FALSE	FALSE	0	4	1	2
28	Set3.8	TRUE	llama31-405b	5	TRUE	TRUE	FALSE	0	1	0	1
30	Set3.10	TRUE	llama31-405b	5	FALSE	FALSE	FALSE	0	5	1	3
31	Set1.11	TRUE	llama31-405b	5	TRUE	TRUE	FALSE	0	1	1	1
32	Set1.12	TRUE	llama31-405b	5	TRUE	TRUE	TRUE	0	3	0	1
35	Set1.15	TRUE	llama31-405b	5	TRUE	TRUE	TRUE	0	1	1	2
36	Set1.16	TRUE	llama31-405b	5	TRUE	TRUE	TRUE	0	1	0	1
37	Set1.17	TRUE	llama31-405b	5	TRUE	TRUE	TRUE	0	3	1	1
38	Set1.18	TRUE	llama31-405b	5	TRUE	TRUE	TRUE	0	2	1	1
39	Set1.19	TRUE	llama31-405b	5	TRUE	TRUE	TRUE	0	1	0	1
43	Set1.23	TRUE	llama31-405b	5	TRUE	FALSE	TRUE	0	1	0	1
44	Set1.24	TRUE	llama31-405b	5	TRUE	TRUE	TRUE	0	1	0	1
45	Set1.25	TRUE	llama31-405b	5	TRUE	TRUE	TRUE	0	5	0	3
46	Set1.26	TRUE	llama31-405b	5	TRUE	TRUE	TRUE	0	1	0	1
47	Set1.27	TRUE	llama31-405b	5	TRUE	TRUE	TRUE	0	4	0	1
49	Set1.29	TRUE	llama31-405b	5	TRUE	TRUE	TRUE	0	4	1	1
51	Set1.31	TRUE	llama31-405b	5	TRUE	TRUE	TRUE	0	1	1	1
53	Set1.33	TRUE	llama31-405b	5	TRUE	TRUE	FALSE	0	1	1	1
54	Set1.34	TRUE	llama31-405b	5	TRUE	TRUE	TRUE	0	1	0	2
56	Set1.36	TRUE	llama31-405b	5	TRUE	TRUE	TRUE	0	1	0	1
57	Set1.37	TRUE	llama31-405b	5	TRUE	TRUE	TRUE	0	1	0	1
58	Set1.38	TRUE	llama31-405b	5	TRUE	FALSE	FALSE	0	1	0	3
59	Set1.39	TRUE	llama31-405b	5	TRUE	TRUE	TRUE	0	1	0	1
60	Set1.40	TRUE	llama31-405b	5	FALSE	FALSE	TRUE	1	5	0	3
61	Set1.41	TRUE	llama31-405b	5	FALSE	FALSE	FALSE	1	1	1	3
62	Set1.42	TRUE	llama31-405b	5	TRUE	TRUE	TRUE	0	1	0	2
63	Set1.43	TRUE	llama31-405b	5	TRUE	TRUE	TRUE	1	5	0	2
64	Set1.44	TRUE	llama31-405b	5	TRUE	TRUE	TRUE	1	1	0	2
65	Set1.45	TRUE	llama31-405b	5	TRUE	TRUE	TRUE	1	1	1	2
66	Set1.46	TRUE	llama31-405b	5	FALSE	FALSE	FALSE	1	1	1	2
67	Set1.47	TRUE	llama31-405b	5	TRUE	TRUE	TRUE	1	5	0	3
71	Set2.11	TRUE	llama31-405b	5	FALSE	FALSE	FALSE	0	1	0	2
73	Set2.13	TRUE	llama31-405b	5	TRUE	TRUE	TRUE	0	3	0	2
75	Set2.15	TRUE	llama31-405b	5	TRUE	TRUE	TRUE	0	1	1	1
76	Set2.16	TRUE	llama31-405b	5	TRUE	TRUE	FALSE	0	1	0	1
77	Set2.17	TRUE	llama31-405b	5	TRUE	TRUE	TRUE	0	4	0	2
78	Set2.18	TRUE	llama31-405b	5	TRUE	TRUE	TRUE	0	1	0	2
79	Set2.19	TRUE	llama31-405b	5	TRUE	TRUE	TRUE	0	1	0	2
80	Set2.20	TRUE	llama31-405b	5	TRUE	TRUE	TRUE	0	2	1	1
81	Set2.21	TRUE	llama31-405b	5	TRUE	TRUE	FALSE	0	4	1	1
82	Set2.22	TRUE	llama31-405b	5	TRUE	TRUE	TRUE	0	1	0	1
83	Set2.23	TRUE	llama31-405b	5	TRUE	TRUE	FALSE	0	3	1	2
84	Set2.24	TRUE	llama31-405b	5	FALSE	FALSE	FALSE	0	1	0	1
85	Set2.25	TRUE	llama31-405b	5	TRUE	TRUE	TRUE	0	1	1	2
86	Set2.26	TRUE	llama31-405b	5	FALSE	FALSE	TRUE	0	1	1	2
87	Set2.27	TRUE	llama31-405b	5	FALSE	FALSE	FALSE	0	2	1	1
88	Set2.28	TRUE	llama31-405b	5	TRUE	FALSE	FALSE	0	4	0	1
90	Set2.30	TRUE	llama31-405b	5	TRUE	TRUE	TRUE	0	1	0	2
92	Set2.32	TRUE	llama31-405b	5	TRUE	TRUE	TRUE	0	1	1	1
95	Set2.35	TRUE	llama31-405b	5	FALSE	TRUE	TRUE	0	2	1	2
96	Set2.36	TRUE	llama31-405b	5	TRUE	TRUE	TRUE	0	3	0	2
97	Set2.37	TRUE	llama31-405b	5	TRUE	TRUE	TRUE	0	3	1	1
99	Set2.39	TRUE	llama31-405b	5	TRUE	TRUE	TRUE	0	5	0	3
100	Set2.40	TRUE	llama31-405b	5	TRUE	TRUE	TRUE	0	1	0	1
101	Set2.41	TRUE	llama31-405b	5	TRUE	FALSE	FALSE	0	1	0	1
102	Set2.42	TRUE	llama31-405b	5	TRUE	TRUE	TRUE	0	1	1	1
103	Set2.43	TRUE	llama31-405b	5	TRUE	TRUE	TRUE	0	1	0	1
104	Set2.44	TRUE	llama31-405b	5	TRUE	TRUE	TRUE	0	3	1	1
105	Set2.45	TRUE	llama31-405b	5	TRUE	TRUE	FALSE	0	1	1	2
106	Set2.46	TRUE	llama31-405b	5	TRUE	TRUE	TRUE	0	1	1	2
107	Set2.47	TRUE	llama31-405b	5	TRUE	TRUE	TRUE	0	1	1	1
109	Set2.49	TRUE	llama31-405b	5	TRUE	TRUE	TRUE	0	1	0	2
110	Set2.50	TRUE	llama31-405b	5	TRUE	TRUE	TRUE	0	1	1	2
112	Set3.12	TRUE	llama31-405b	5	TRUE	TRUE	TRUE	0	1	0	1
114	Set3.13	TRUE	llama31-405b	5	TRUE	TRUE	TRUE	0	1	1	1
115	Set3.14	TRUE	llama31-405b	5	TRUE	FALSE	FALSE	0	1	1	2
116	Set3.16	TRUE	llama31-405b	5	TRUE	TRUE	TRUE	0	4	0	2
117	Set3.17	TRUE	llama31-405b	5	TRUE	TRUE	TRUE	0	1	0	3
118	Set3.18	TRUE	llama31-405b	5	TRUE	TRUE	TRUE	0	1	0	2
119	Set3.19	TRUE	llama31-405b	5	TRUE	TRUE	TRUE	0	1	0	1
120	Set3.20	TRUE	llama31-405b	5	TRUE	TRUE	TRUE	0	2	0	2
121	Set3.21	TRUE	llama31-405b	5	FALSE	TRUE	FALSE	0	5	0	3
122	Set3.22	TRUE	llama31-405b	5	TRUE	TRUE	TRUE	0	3	1	2
123	Set3.23	TRUE	llama31-405b	5	TRUE	TRUE	TRUE	0	1	0	1
124	Set3.24	TRUE	llama31-405b	5	TRUE	TRUE	TRUE	0	5	0	3
125	Set3.25	TRUE	llama31-405b	5	TRUE	TRUE	TRUE	0	1	1	1
126	Set3.26	TRUE	llama31-405b	5	TRUE	TRUE	TRUE	0	1	0	1
128	Set3.28	TRUE	llama31-405b	5	FALSE	TRUE	TRUE	0	3	0	1
129	Set3.29	TRUE	llama31-405b	5	TRUE	TRUE	TRUE	0	2	1	2
130	Set3.30	TRUE	llama31-405b	5	TRUE	TRUE	FALSE	0	1	0	2
131	Set3.31	TRUE	llama31-405b	5	TRUE	TRUE	TRUE	0	1	1	1
132	Set3.32	TRUE	llama31-405b	5	TRUE	TRUE	TRUE	0	1	1	1
133	Set3.33	TRUE	llama31-405b	5	TRUE	TRUE	TRUE	0	3	1	1
134	Set3.34	TRUE	llama31-405b	5	FALSE	FALSE	TRUE	0	3	0	2
135	Set3.35	TRUE	llama31-405b	5	FALSE	TRUE	TRUE	0	1	0	2
137	Set3.37	TRUE	llama31-405b	5	TRUE	TRUE	TRUE	0	1	1	1
138	Set3.38	TRUE	llama31-405b	5	TRUE	FALSE	FALSE	0	1	0	1
141	Set3.41	TRUE	llama31-405b	5	TRUE	TRUE	TRUE	0	1	0	1
142	Set3.42	TRUE	llama31-405b	5	TRUE	TRUE	TRUE	0	5	0	1
143	Set3.43	TRUE	llama31-405b	5	TRUE	TRUE	FALSE	0	1	1	1
144	Set3.44	TRUE	llama31-405b	5	TRUE	TRUE	TRUE	0	1	1	2
145	Set3.45	TRUE	llama31-405b	5	TRUE	TRUE	TRUE	0	1	1	1
146	Set3.46	TRUE	llama31-405b	5	TRUE	TRUE	TRUE	0	1	1	2
148	Set3.48	TRUE	llama31-405b	5	FALSE	TRUE	FALSE	0	2	1	2
149	Set3.49	TRUE	llama31-405b	5	TRUE	TRUE	FALSE	0	1	1	1
150	Set3.50	TRUE	llama31-405b	5	FALSE	FALSE	FALSE	1	1	0	2
2	Set1.2	TRUE	llama31-405b	6	TRUE	TRUE	TRUE	0	1	0	1
3	Set1.3	TRUE	llama31-405b	6	TRUE	FALSE	TRUE	0	2	1	1
7	Set1.7	TRUE	llama31-405b	6	TRUE	TRUE	TRUE	0	1	0	2
8	Set1.8	TRUE	llama31-405b	6	TRUE	TRUE	FALSE	0	1	1	1
9	Set1.9	TRUE	llama31-405b	6	FALSE	TRUE	TRUE	0	3	0	1
11	Set2.1	TRUE	llama31-405b	6	TRUE	FALSE	TRUE	0	1	0	2
12	Set2.2	TRUE	llama31-405b	6	FALSE	FALSE	TRUE	0	1	1	2
13	Set2.3	TRUE	llama31-405b	6	TRUE	TRUE	TRUE	0	4	1	2
14	Set2.4	TRUE	llama31-405b	6	TRUE	TRUE	FALSE	0	1	0	3
16	Set2.6	TRUE	llama31-405b	6	TRUE	TRUE	TRUE	0	1	0	2
17	Set2.7	TRUE	llama31-405b	6	TRUE	TRUE	TRUE	0	2	1	2
20	Set2.10	TRUE	llama31-405b	6	TRUE	TRUE	TRUE	0	5	0	3
21	Set3.1	TRUE	llama31-405b	6	TRUE	TRUE	TRUE	0	3	0	2
22	Set3.2	TRUE	llama31-405b	6	TRUE	TRUE	TRUE	0	1	1	2
23	Set3.3	TRUE	llama31-405b	6	TRUE	TRUE	TRUE	0	1	1	1
24	Set3.4	TRUE	llama31-405b	6	TRUE	FALSE	TRUE	0	4	0	1
25	Set3.5	TRUE	llama31-405b	6	FALSE	FALSE	FALSE	0	2	0	2
26	Set3.6	TRUE	llama31-405b	6	FALSE	FALSE	TRUE	0	1	0	1
27	Set3.7	TRUE	llama31-405b	6	TRUE	FALSE	FALSE	0	4	1	2
28	Set3.8	TRUE	llama31-405b	6	TRUE	TRUE	FALSE	0	1	0	1
30	Set3.10	TRUE	llama31-405b	6	FALSE	FALSE	FALSE	0	5	1	3
31	Set1.11	TRUE	llama31-405b	6	TRUE	FALSE	FALSE	0	1	1	1
32	Set1.12	TRUE	llama31-405b	6	TRUE	TRUE	FALSE	0	3	0	1
35	Set1.15	TRUE	llama31-405b	6	FALSE	TRUE	FALSE	0	1	1	2
36	Set1.16	TRUE	llama31-405b	6	TRUE	TRUE	TRUE	0	1	0	1
37	Set1.17	TRUE	llama31-405b	6	TRUE	TRUE	TRUE	0	3	1	1
38	Set1.18	TRUE	llama31-405b	6	TRUE	TRUE	TRUE	0	2	1	1
39	Set1.19	TRUE	llama31-405b	6	TRUE	TRUE	TRUE	0	1	0	1
43	Set1.23	TRUE	llama31-405b	6	TRUE	FALSE	TRUE	0	1	0	1
44	Set1.24	TRUE	llama31-405b	6	TRUE	TRUE	TRUE	0	1	0	1
45	Set1.25	TRUE	llama31-405b	6	TRUE	TRUE	TRUE	0	5	0	3
46	Set1.26	TRUE	llama31-405b	6	TRUE	TRUE	TRUE	0	1	0	1
47	Set1.27	TRUE	llama31-405b	6	TRUE	TRUE	TRUE	0	4	0	1
49	Set1.29	TRUE	llama31-405b	6	TRUE	TRUE	TRUE	0	4	1	1
51	Set1.31	TRUE	llama31-405b	6	TRUE	TRUE	TRUE	0	1	1	1
53	Set1.33	TRUE	llama31-405b	6	TRUE	TRUE	FALSE	0	1	1	1
54	Set1.34	TRUE	llama31-405b	6	TRUE	TRUE	TRUE	0	1	0	2
56	Set1.36	TRUE	llama31-405b	6	FALSE	TRUE	TRUE	0	1	0	1
57	Set1.37	TRUE	llama31-405b	6	TRUE	TRUE	TRUE	0	1	0	1
58	Set1.38	TRUE	llama31-405b	6	TRUE	TRUE	TRUE	0	1	0	3
59	Set1.39	TRUE	llama31-405b	6	TRUE	TRUE	TRUE	0	1	0	1
60	Set1.40	TRUE	llama31-405b	6	TRUE	FALSE	TRUE	1	5	0	3
61	Set1.41	TRUE	llama31-405b	6	FALSE	FALSE	FALSE	1	1	1	3
62	Set1.42	TRUE	llama31-405b	6	TRUE	TRUE	FALSE	0	1	0	2
63	Set1.43	TRUE	llama31-405b	6	TRUE	TRUE	TRUE	1	5	0	2
64	Set1.44	TRUE	llama31-405b	6	TRUE	TRUE	TRUE	1	1	0	2
65	Set1.45	TRUE	llama31-405b	6	TRUE	TRUE	FALSE	1	1	1	2
66	Set1.46	TRUE	llama31-405b	6	FALSE	FALSE	FALSE	1	1	1	2
67	Set1.47	TRUE	llama31-405b	6	TRUE	TRUE	TRUE	1	5	0	3
71	Set2.11	TRUE	llama31-405b	6	FALSE	FALSE	FALSE	0	1	0	2
73	Set2.13	TRUE	llama31-405b	6	TRUE	TRUE	TRUE	0	3	0	2
75	Set2.15	TRUE	llama31-405b	6	TRUE	TRUE	TRUE	0	1	1	1
76	Set2.16	TRUE	llama31-405b	6	TRUE	TRUE	TRUE	0	1	0	1
77	Set2.17	TRUE	llama31-405b	6	TRUE	TRUE	TRUE	0	4	0	2
78	Set2.18	TRUE	llama31-405b	6	TRUE	TRUE	TRUE	0	1	0	2
79	Set2.19	TRUE	llama31-405b	6	TRUE	TRUE	TRUE	0	1	0	2
80	Set2.20	TRUE	llama31-405b	6	TRUE	FALSE	TRUE	0	2	1	1
81	Set2.21	TRUE	llama31-405b	6	TRUE	TRUE	FALSE	0	4	1	1
82	Set2.22	TRUE	llama31-405b	6	TRUE	TRUE	TRUE	0	1	0	1
83	Set2.23	TRUE	llama31-405b	6	TRUE	TRUE	FALSE	0	3	1	2
84	Set2.24	TRUE	llama31-405b	6	FALSE	FALSE	FALSE	0	1	0	1
85	Set2.25	TRUE	llama31-405b	6	TRUE	TRUE	TRUE	0	1	1	2
86	Set2.26	TRUE	llama31-405b	6	FALSE	TRUE	TRUE	0	1	1	2
87	Set2.27	TRUE	llama31-405b	6	FALSE	FALSE	FALSE	0	2	1	1
88	Set2.28	TRUE	llama31-405b	6	TRUE	TRUE	FALSE	0	4	0	1
90	Set2.30	TRUE	llama31-405b	6	TRUE	TRUE	TRUE	0	1	0	2
92	Set2.32	TRUE	llama31-405b	6	TRUE	TRUE	TRUE	0	1	1	1
95	Set2.35	TRUE	llama31-405b	6	FALSE	TRUE	TRUE	0	2	1	2
96	Set2.36	TRUE	llama31-405b	6	TRUE	TRUE	TRUE	0	3	0	2
97	Set2.37	TRUE	llama31-405b	6	TRUE	TRUE	TRUE	0	3	1	1
99	Set2.39	TRUE	llama31-405b	6	TRUE	TRUE	TRUE	0	5	0	3
100	Set2.40	TRUE	llama31-405b	6	TRUE	TRUE	TRUE	0	1	0	1
101	Set2.41	TRUE	llama31-405b	6	TRUE	TRUE	TRUE	0	1	0	1
102	Set2.42	TRUE	llama31-405b	6	TRUE	TRUE	TRUE	0	1	1	1
103	Set2.43	TRUE	llama31-405b	6	TRUE	TRUE	TRUE	0	1	0	1
104	Set2.44	TRUE	llama31-405b	6	TRUE	TRUE	TRUE	0	3	1	1
105	Set2.45	TRUE	llama31-405b	6	TRUE	FALSE	FALSE	0	1	1	2
106	Set2.46	TRUE	llama31-405b	6	TRUE	TRUE	TRUE	0	1	1	2
107	Set2.47	TRUE	llama31-405b	6	TRUE	TRUE	TRUE	0	1	1	1
109	Set2.49	TRUE	llama31-405b	6	TRUE	TRUE	TRUE	0	1	0	2
110	Set2.50	TRUE	llama31-405b	6	TRUE	TRUE	TRUE	0	1	1	2
112	Set3.12	TRUE	llama31-405b	6	TRUE	TRUE	TRUE	0	1	0	1
114	Set3.13	TRUE	llama31-405b	6	TRUE	TRUE	TRUE	0	1	1	1
115	Set3.14	TRUE	llama31-405b	6	TRUE	FALSE	FALSE	0	1	1	2
116	Set3.16	TRUE	llama31-405b	6	TRUE	TRUE	TRUE	0	4	0	2
117	Set3.17	TRUE	llama31-405b	6	TRUE	TRUE	TRUE	0	1	0	3
118	Set3.18	TRUE	llama31-405b	6	TRUE	TRUE	TRUE	0	1	0	2
119	Set3.19	TRUE	llama31-405b	6	TRUE	TRUE	TRUE	0	1	0	1
120	Set3.20	TRUE	llama31-405b	6	TRUE	TRUE	TRUE	0	2	0	2
121	Set3.21	TRUE	llama31-405b	6	FALSE	TRUE	FALSE	0	5	0	3
122	Set3.22	TRUE	llama31-405b	6	TRUE	TRUE	TRUE	0	3	1	2
123	Set3.23	TRUE	llama31-405b	6	TRUE	TRUE	TRUE	0	1	0	1
124	Set3.24	TRUE	llama31-405b	6	TRUE	TRUE	TRUE	0	5	0	3
125	Set3.25	TRUE	llama31-405b	6	TRUE	TRUE	TRUE	0	1	1	1
126	Set3.26	TRUE	llama31-405b	6	TRUE	TRUE	TRUE	0	1	0	1
128	Set3.28	TRUE	llama31-405b	6	FALSE	FALSE	TRUE	0	3	0	1
129	Set3.29	TRUE	llama31-405b	6	TRUE	TRUE	TRUE	0	2	1	2
130	Set3.30	TRUE	llama31-405b	6	TRUE	TRUE	FALSE	0	1	0	2
131	Set3.31	TRUE	llama31-405b	6	TRUE	TRUE	TRUE	0	1	1	1
132	Set3.32	TRUE	llama31-405b	6	TRUE	TRUE	TRUE	0	1	1	1
133	Set3.33	TRUE	llama31-405b	6	TRUE	TRUE	TRUE	0	3	1	1
134	Set3.34	TRUE	llama31-405b	6	FALSE	TRUE	TRUE	0	3	0	2
135	Set3.35	TRUE	llama31-405b	6	TRUE	TRUE	TRUE	0	1	0	2
137	Set3.37	TRUE	llama31-405b	6	TRUE	TRUE	TRUE	0	1	1	1
138	Set3.38	TRUE	llama31-405b	6	TRUE	FALSE	FALSE	0	1	0	1
141	Set3.41	TRUE	llama31-405b	6	TRUE	TRUE	TRUE	0	1	0	1
142	Set3.42	TRUE	llama31-405b	6	TRUE	TRUE	TRUE	0	5	0	1
143	Set3.43	TRUE	llama31-405b	6	TRUE	TRUE	FALSE	0	1	1	1
144	Set3.44	TRUE	llama31-405b	6	TRUE	TRUE	TRUE	0	1	1	2
145	Set3.45	TRUE	llama31-405b	6	TRUE	TRUE	TRUE	0	1	1	1
146	Set3.46	TRUE	llama31-405b	6	TRUE	TRUE	TRUE	0	1	1	2
148	Set3.48	TRUE	llama31-405b	6	FALSE	FALSE	FALSE	0	2	1	2
149	Set3.49	TRUE	llama31-405b	6	TRUE	TRUE	FALSE	0	1	1	1
150	Set3.50	TRUE	llama31-405b	6	TRUE	FALSE	TRUE	1	1	0	2
2	Set1.2	TRUE	llama31-405b	7	TRUE	TRUE	TRUE	0	1	0	1
3	Set1.3	TRUE	llama31-405b	7	TRUE	FALSE	TRUE	0	2	1	1
7	Set1.7	TRUE	llama31-405b	7	TRUE	TRUE	TRUE	0	1	0	2
8	Set1.8	TRUE	llama31-405b	7	TRUE	TRUE	FALSE	0	1	1	1
9	Set1.9	TRUE	llama31-405b	7	FALSE	TRUE	FALSE	0	3	0	1
11	Set2.1	TRUE	llama31-405b	7	TRUE	FALSE	TRUE	0	1	0	2
12	Set2.2	TRUE	llama31-405b	7	FALSE	TRUE	TRUE	0	1	1	2
13	Set2.3	TRUE	llama31-405b	7	TRUE	TRUE	TRUE	0	4	1	2
14	Set2.4	TRUE	llama31-405b	7	TRUE	TRUE	FALSE	0	1	0	3
16	Set2.6	TRUE	llama31-405b	7	TRUE	TRUE	FALSE	0	1	0	2
17	Set2.7	TRUE	llama31-405b	7	TRUE	TRUE	TRUE	0	2	1	2
20	Set2.10	TRUE	llama31-405b	7	TRUE	TRUE	TRUE	0	5	0	3
21	Set3.1	TRUE	llama31-405b	7	TRUE	TRUE	TRUE	0	3	0	2
22	Set3.2	TRUE	llama31-405b	7	TRUE	TRUE	TRUE	0	1	1	2
23	Set3.3	TRUE	llama31-405b	7	TRUE	TRUE	TRUE	0	1	1	1
24	Set3.4	TRUE	llama31-405b	7	TRUE	FALSE	FALSE	0	4	0	1
25	Set3.5	TRUE	llama31-405b	7	FALSE	FALSE	FALSE	0	2	0	2
26	Set3.6	TRUE	llama31-405b	7	FALSE	FALSE	FALSE	0	1	0	1
27	Set3.7	TRUE	llama31-405b	7	FALSE	FALSE	FALSE	0	4	1	2
28	Set3.8	TRUE	llama31-405b	7	TRUE	TRUE	TRUE	0	1	0	1
30	Set3.10	TRUE	llama31-405b	7	FALSE	FALSE	FALSE	0	5	1	3
31	Set1.11	TRUE	llama31-405b	7	TRUE	TRUE	TRUE	0	1	1	1
32	Set1.12	TRUE	llama31-405b	7	TRUE	TRUE	TRUE	0	3	0	1
35	Set1.15	TRUE	llama31-405b	7	FALSE	TRUE	TRUE	0	1	1	2
36	Set1.16	TRUE	llama31-405b	7	TRUE	TRUE	TRUE	0	1	0	1
37	Set1.17	TRUE	llama31-405b	7	TRUE	TRUE	TRUE	0	3	1	1
38	Set1.18	TRUE	llama31-405b	7	TRUE	TRUE	TRUE	0	2	1	1
39	Set1.19	TRUE	llama31-405b	7	TRUE	TRUE	TRUE	0	1	0	1
43	Set1.23	TRUE	llama31-405b	7	TRUE	FALSE	TRUE	0	1	0	1
44	Set1.24	TRUE	llama31-405b	7	TRUE	TRUE	TRUE	0	1	0	1
45	Set1.25	TRUE	llama31-405b	7	TRUE	TRUE	TRUE	0	5	0	3
46	Set1.26	TRUE	llama31-405b	7	TRUE	TRUE	TRUE	0	1	0	1
47	Set1.27	TRUE	llama31-405b	7	TRUE	FALSE	TRUE	0	4	0	1
49	Set1.29	TRUE	llama31-405b	7	TRUE	TRUE	TRUE	0	4	1	1
51	Set1.31	TRUE	llama31-405b	7	TRUE	TRUE	TRUE	0	1	1	1
53	Set1.33	TRUE	llama31-405b	7	TRUE	TRUE	FALSE	0	1	1	1
54	Set1.34	TRUE	llama31-405b	7	TRUE	TRUE	TRUE	0	1	0	2
56	Set1.36	TRUE	llama31-405b	7	TRUE	TRUE	TRUE	0	1	0	1
57	Set1.37	TRUE	llama31-405b	7	TRUE	TRUE	TRUE	0	1	0	1
58	Set1.38	TRUE	llama31-405b	7	TRUE	TRUE	TRUE	0	1	0	3
59	Set1.39	TRUE	llama31-405b	7	TRUE	TRUE	TRUE	0	1	0	1
60	Set1.40	TRUE	llama31-405b	7	TRUE	FALSE	TRUE	1	5	0	3
61	Set1.41	TRUE	llama31-405b	7	FALSE	FALSE	FALSE	1	1	1	3
62	Set1.42	TRUE	llama31-405b	7	TRUE	TRUE	FALSE	0	1	0	2
63	Set1.43	TRUE	llama31-405b	7	TRUE	TRUE	TRUE	1	5	0	2
64	Set1.44	TRUE	llama31-405b	7	TRUE	TRUE	TRUE	1	1	0	2
65	Set1.45	TRUE	llama31-405b	7	FALSE	TRUE	FALSE	1	1	1	2
66	Set1.46	TRUE	llama31-405b	7	FALSE	FALSE	FALSE	1	1	1	2
67	Set1.47	TRUE	llama31-405b	7	TRUE	TRUE	TRUE	1	5	0	3
71	Set2.11	TRUE	llama31-405b	7	FALSE	FALSE	FALSE	0	1	0	2
73	Set2.13	TRUE	llama31-405b	7	TRUE	TRUE	TRUE	0	3	0	2
75	Set2.15	TRUE	llama31-405b	7	TRUE	TRUE	TRUE	0	1	1	1
76	Set2.16	TRUE	llama31-405b	7	TRUE	TRUE	TRUE	0	1	0	1
77	Set2.17	TRUE	llama31-405b	7	TRUE	TRUE	TRUE	0	4	0	2
78	Set2.18	TRUE	llama31-405b	7	TRUE	TRUE	TRUE	0	1	0	2
79	Set2.19	TRUE	llama31-405b	7	TRUE	TRUE	TRUE	0	1	0	2
80	Set2.20	TRUE	llama31-405b	7	TRUE	FALSE	TRUE	0	2	1	1
81	Set2.21	TRUE	llama31-405b	7	TRUE	TRUE	TRUE	0	4	1	1
82	Set2.22	TRUE	llama31-405b	7	TRUE	TRUE	TRUE	0	1	0	1
83	Set2.23	TRUE	llama31-405b	7	TRUE	TRUE	FALSE	0	3	1	2
84	Set2.24	TRUE	llama31-405b	7	FALSE	FALSE	FALSE	0	1	0	1
[truncated: 9,401 more rows]

## Sheet: Mean Accuracy by Model
Model	Mean	Std
claude-sonnet-3.7	0.866374	0.259746
deepseek-v3	0.731433	0.342354
gpt4o	0.844444	0.309825
llama31-405b	0.686842	0.266625
llama33-70b	0.643567	0.31357

## Sheet: Fig 2A-Per-Run Model Acc
Run	Model	EngPrompt	Correct
0	claude-sonnet-3.7	FALSE	0.874269
0	claude-sonnet-3.7	TRUE	0.883041
0	deepseek-v3	FALSE	0.684211
0	deepseek-v3	TRUE	0.769006
0	gpt4o	FALSE	0.865497
0	gpt4o	TRUE	0.839181
0	llama31-405b	FALSE	0.567251
0	llama31-405b	TRUE	0.804094
0	llama33-70b	FALSE	0.520468
0	llama33-70b	TRUE	0.760234
1	claude-sonnet-3.7	FALSE	0.850877
1	claude-sonnet-3.7	TRUE	0.885965
1	deepseek-v3	FALSE	0.687135
1	deepseek-v3	TRUE	0.780702
1	gpt4o	FALSE	0.850877
1	gpt4o	TRUE	0.836257
1	llama31-405b	FALSE	0.576023
1	llama31-405b	TRUE	0.807018
1	llama33-70b	FALSE	0.523392
1	llama33-70b	TRUE	0.766082
2	claude-sonnet-3.7	FALSE	0.853801
2	claude-sonnet-3.7	TRUE	0.880117
2	deepseek-v3	FALSE	0.675439
2	deepseek-v3	TRUE	0.777778
2	gpt4o	FALSE	0.856725
2	gpt4o	TRUE	0.839181
2	llama31-405b	FALSE	0.593567
2	llama31-405b	TRUE	0.807018
2	llama33-70b	FALSE	0.535088
2	llama33-70b	TRUE	0.745614
3	claude-sonnet-3.7	FALSE	0.839181
3	claude-sonnet-3.7	TRUE	0.874269
3	deepseek-v3	FALSE	0.69883
3	deepseek-v3	TRUE	0.766082
3	gpt4o	FALSE	0.839181
3	gpt4o	TRUE	0.842105
3	llama31-405b	FALSE	0.561404
3	llama31-405b	TRUE	0.795322
3	llama33-70b	FALSE	0.535088
3	llama33-70b	TRUE	0.760234
4	claude-sonnet-3.7	FALSE	0.856725
4	claude-sonnet-3.7	TRUE	0.880117
4	deepseek-v3	FALSE	0.701754
4	deepseek-v3	TRUE	0.760234
4	gpt4o	FALSE	0.830409
4	gpt4o	TRUE	0.836257
4	llama31-405b	FALSE	0.564327
4	llama31-405b	TRUE	0.798246
4	llama33-70b	FALSE	0.52924
4	llama33-70b	TRUE	0.748538
5	claude-sonnet-3.7	FALSE	0.865497
5	claude-sonnet-3.7	TRUE	0.888889
5	deepseek-v3	FALSE	0.687135
5	deepseek-v3	TRUE	0.774854
5	gpt4o	FALSE	0.853801
5	gpt4o	TRUE	0.827485
5	llama31-405b	FALSE	0.590643
5	llama31-405b	TRUE	0.789474
5	llama33-70b	FALSE	0.52924
5	llama33-70b	TRUE	0.760234
6	claude-sonnet-3.7	FALSE	0.847953
6	claude-sonnet-3.7	TRUE	0.877193
6	deepseek-v3	FALSE	0.666667
6	deepseek-v3	TRUE	0.774854
6	gpt4o	FALSE	0.847953
6	gpt4o	TRUE	0.853801
6	llama31-405b	FALSE	0.535088
6	llama31-405b	TRUE	0.798246
6	llama33-70b	FALSE	0.561404
6	llama33-70b	TRUE	0.74269
7	claude-sonnet-3.7	FALSE	0.833333
7	claude-sonnet-3.7	TRUE	0.874269
7	deepseek-v3	FALSE	0.704678
7	deepseek-v3	TRUE	0.780702
7	gpt4o	FALSE	0.839181
7	gpt4o	TRUE	0.845029
7	llama31-405b	FALSE	0.573099
7	llama31-405b	TRUE	0.783626
7	llama33-70b	FALSE	0.523392
7	llama33-70b	TRUE	0.745614
8	claude-sonnet-3.7	FALSE	0.853801
8	claude-sonnet-3.7	TRUE	0.888889
8	deepseek-v3	FALSE	0.69883
8	deepseek-v3	TRUE	0.774854
8	gpt4o	FALSE	0.842105
8	gpt4o	TRUE	0.847953
8	llama31-405b	FALSE	0.614035
8	llama31-405b	TRUE	0.795322
8	llama33-70b	FALSE	0.54386
8	llama33-70b	TRUE	0.72807
9	claude-sonnet-3.7	FALSE	0.845029
9	claude-sonnet-3.7	TRUE	0.874269
9	deepseek-v3	FALSE	0.687135
9	deepseek-v3	TRUE	0.777778
9	gpt4o	FALSE	0.853801
9	gpt4o	TRUE	0.842105
9	llama31-405b	FALSE	0.576023
9	llama31-405b	TRUE	0.807018
9	llama33-70b	FALSE	0.561404
9	llama33-70b	TRUE	0.751462

## Sheet: Fig 2B-Per-Question Model Acc
Item	Model	Correct
Set1.11	claude-sonnet-3.7	0.95
Set1.11	deepseek-v3	0.583333
Set1.11	gpt4o	0.85
Set1.11	llama31-405b	0.566667
Set1.11	llama33-70b	0.666667
Set1.12	claude-sonnet-3.7	1
Set1.12	deepseek-v3	0.966667
Set1.12	gpt4o	1
Set1.12	llama31-405b	0.7
Set1.12	llama33-70b	0.566667
Set1.15	claude-sonnet-3.7	0.833333
Set1.15	deepseek-v3	0
Set1.15	gpt4o	0.966667
Set1.15	llama31-405b	0.566667
Set1.15	llama33-70b	0
Set1.16	claude-sonnet-3.7	0.616667
Set1.16	deepseek-v3	0.783333
Set1.16	gpt4o	1
Set1.16	llama31-405b	0.783333
Set1.16	llama33-70b	0.0166667
Set1.17	claude-sonnet-3.7	1
Set1.17	deepseek-v3	1
Set1.17	gpt4o	1
Set1.17	llama31-405b	0.85
Set1.17	llama33-70b	0.883333
Set1.18	claude-sonnet-3.7	1
Set1.18	deepseek-v3	1
Set1.18	gpt4o	1
Set1.18	llama31-405b	0.833333
Set1.18	llama33-70b	0.866667
Set1.19	claude-sonnet-3.7	1
Set1.19	deepseek-v3	1
Set1.19	gpt4o	1
Set1.19	llama31-405b	0.933333
Set1.19	llama33-70b	0.783333
Set1.2	claude-sonnet-3.7	1
Set1.2	deepseek-v3	0.933333
Set1.2	gpt4o	1
Set1.2	llama31-405b	0.95
Set1.2	llama33-70b	0.983333
Set1.23	claude-sonnet-3.7	0.416667
Set1.23	deepseek-v3	0.95
Set1.23	gpt4o	1
Set1.23	llama31-405b	0.683333
Set1.23	llama33-70b	0.916667
Set1.24	claude-sonnet-3.7	0.966667
Set1.24	deepseek-v3	1
Set1.24	gpt4o	1
Set1.24	llama31-405b	0.816667
Set1.24	llama33-70b	0.866667
Set1.25	claude-sonnet-3.7	1
Set1.25	deepseek-v3	0.3
Set1.25	gpt4o	1
Set1.25	llama31-405b	0.983333
Set1.25	llama33-70b	0.8
Set1.26	claude-sonnet-3.7	1
Set1.26	deepseek-v3	1
Set1.26	gpt4o	0.983333
Set1.26	llama31-405b	0.916667
Set1.26	llama33-70b	0.75
Set1.27	claude-sonnet-3.7	1
Set1.27	deepseek-v3	1
Set1.27	gpt4o	1
Set1.27	llama31-405b	0.866667
Set1.27	llama33-70b	0.833333
Set1.29	claude-sonnet-3.7	1
Set1.29	deepseek-v3	1
Set1.29	gpt4o	1
Set1.29	llama31-405b	0.816667
Set1.29	llama33-70b	0.816667
Set1.3	claude-sonnet-3.7	1
Set1.3	deepseek-v3	0.95
Set1.3	gpt4o	1
Set1.3	llama31-405b	0.7
Set1.3	llama33-70b	0.783333
Set1.31	claude-sonnet-3.7	0.983333
Set1.31	deepseek-v3	1
Set1.31	gpt4o	1
Set1.31	llama31-405b	0.85
Set1.31	llama33-70b	0.933333
Set1.33	claude-sonnet-3.7	0.6
Set1.33	deepseek-v3	0.35
Set1.33	gpt4o	0.35
Set1.33	llama31-405b	0.65
Set1.33	llama33-70b	0.0166667
Set1.34	claude-sonnet-3.7	0.983333
Set1.34	deepseek-v3	0.416667
Set1.34	gpt4o	0.983333
Set1.34	llama31-405b	0.75
Set1.34	llama33-70b	1
Set1.36	claude-sonnet-3.7	0.7
Set1.36	deepseek-v3	0.466667
Set1.36	gpt4o	1
Set1.36	llama31-405b	0.833333
Set1.36	llama33-70b	0.566667
Set1.37	claude-sonnet-3.7	0.95
Set1.37	deepseek-v3	1
Set1.37	gpt4o	1
Set1.37	llama31-405b	0.966667
Set1.37	llama33-70b	0.833333
Set1.38	claude-sonnet-3.7	1
Set1.38	deepseek-v3	0.333333
Set1.38	gpt4o	1
Set1.38	llama31-405b	0.683333
Set1.38	llama33-70b	0
Set1.39	claude-sonnet-3.7	1
Set1.39	deepseek-v3	1
Set1.39	gpt4o	1
Set1.39	llama31-405b	0.933333
Set1.39	llama33-70b	0.833333
Set1.40	claude-sonnet-3.7	0.6
Set1.40	deepseek-v3	0.0833333
Set1.40	gpt4o	0.0666667
Set1.40	llama31-405b	0.466667
Set1.40	llama33-70b	0
Set1.41	claude-sonnet-3.7	0
Set1.41	deepseek-v3	0.233333
Set1.41	gpt4o	0
Set1.41	llama31-405b	0
Set1.41	llama33-70b	0.516667
Set1.42	claude-sonnet-3.7	0.983333
Set1.42	deepseek-v3	0.983333
Set1.42	gpt4o	1
Set1.42	llama31-405b	0.616667
Set1.42	llama33-70b	0.833333
Set1.43	claude-sonnet-3.7	1
Set1.43	deepseek-v3	0.583333
Set1.43	gpt4o	0.9
Set1.43	llama31-405b	0.766667
Set1.43	llama33-70b	1
Set1.44	claude-sonnet-3.7	0.95
Set1.44	deepseek-v3	0.933333
Set1.44	gpt4o	0.866667
Set1.44	llama31-405b	0.883333
Set1.44	llama33-70b	1
Set1.45	claude-sonnet-3.7	0.5
Set1.45	deepseek-v3	0.7
Set1.45	gpt4o	0.35
Set1.45	llama31-405b	0.433333
Set1.45	llama33-70b	0.65
Set1.46	claude-sonnet-3.7	0
Set1.46	deepseek-v3	0.466667
Set1.46	gpt4o	0.0333333
Set1.46	llama31-405b	0
Set1.46	llama33-70b	0.0166667
Set1.47	claude-sonnet-3.7	0.95
Set1.47	deepseek-v3	0.65
Set1.47	gpt4o	1
Set1.47	llama31-405b	0.933333
Set1.47	llama33-70b	1
Set1.7	claude-sonnet-3.7	1
Set1.7	deepseek-v3	1
Set1.7	gpt4o	1
Set1.7	llama31-405b	0.783333
Set1.7	llama33-70b	0.883333
Set1.8	claude-sonnet-3.7	0.916667
Set1.8	deepseek-v3	0.766667
Set1.8	gpt4o	1
Set1.8	llama31-405b	0.55
Set1.8	llama33-70b	0.816667
Set1.9	claude-sonnet-3.7	0.683333
Set1.9	deepseek-v3	0.0833333
Set1.9	gpt4o	0.6
Set1.9	llama31-405b	0.366667
Set1.9	llama33-70b	0.15
Set2.1	claude-sonnet-3.7	1
Set2.1	deepseek-v3	0.95
Set2.1	gpt4o	1
Set2.1	llama31-405b	0.733333
Set2.1	llama33-70b	0.65
Set2.10	claude-sonnet-3.7	0.883333
Set2.10	deepseek-v3	1
Set2.10	gpt4o	1
Set2.10	llama31-405b	0.8
Set2.10	llama33-70b	0.95
Set2.11	claude-sonnet-3.7	0
Set2.11	deepseek-v3	0
Set2.11	gpt4o	0
Set2.11	llama31-405b	0
Set2.11	llama33-70b	0
Set2.13	claude-sonnet-3.7	1
Set2.13	deepseek-v3	1
Set2.13	gpt4o	1
Set2.13	llama31-405b	0.833333
Set2.13	llama33-70b	0.933333
Set2.15	claude-sonnet-3.7	1
Set2.15	deepseek-v3	0.933333
Set2.15	gpt4o	1
Set2.15	llama31-405b	0.933333
Set2.15	llama33-70b	0.833333
Set2.16	claude-sonnet-3.7	0.866667
Set2.16	deepseek-v3	0
Set2.16	gpt4o	0.233333
Set2.16	llama31-405b	0.666667
Set2.16	llama33-70b	0.316667
Set2.17	claude-sonnet-3.7	1
Set2.17	deepseek-v3	1
Set2.17	gpt4o	1
Set2.17	llama31-405b	0.816667
Set2.17	llama33-70b	0.85
Set2.18	claude-sonnet-3.7	1
Set2.18	deepseek-v3	0.966667
Set2.18	gpt4o	1
Set2.18	llama31-405b	0.866667
Set2.18	llama33-70b	0.5
Set2.19	claude-sonnet-3.7	1
Set2.19	deepseek-v3	0.166667
Set2.19	gpt4o	0.633333
Set2.19	llama31-405b	0.883333
Set2.19	llama33-70b	0.516667
Set2.2	claude-sonnet-3.7	0.333333
Set2.2	deepseek-v3	0.216667
Set2.2	gpt4o	0.116667
Set2.2	llama31-405b	0.25
Set2.2	llama33-70b	0
Set2.20	claude-sonnet-3.7	1
Set2.20	deepseek-v3	1
Set2.20	gpt4o	1
Set2.20	llama31-405b	0.8
Set2.20	llama33-70b	0.833333
Set2.21	claude-sonnet-3.7	1
Set2.21	deepseek-v3	1
Set2.21	gpt4o	1
Set2.21	llama31-405b	0.8
Set2.21	llama33-70b	0.916667
Set2.22	claude-sonnet-3.7	1
Set2.22	deepseek-v3	1
Set2.22	gpt4o	1
Set2.22	llama31-405b	0.75
Set2.22	llama33-70b	0.966667
Set2.23	claude-sonnet-3.7	0.383333
Set2.23	deepseek-v3	0.3
Set2.23	gpt4o	0.666667
Set2.23	llama31-405b	0.65
Set2.23	llama33-70b	0.0333333
Set2.24	claude-sonnet-3.7	1
Set2.24	deepseek-v3	0.683333
Set2.24	gpt4o	1
Set2.24	llama31-405b	0
Set2.24	llama33-70b	0.333333
Set2.25	claude-sonnet-3.7	1
Set2.25	deepseek-v3	0.75
Set2.25	gpt4o	1
Set2.25	llama31-405b	0.883333
Set2.25	llama33-70b	0.45
Set2.26	claude-sonnet-3.7	0.95
Set2.26	deepseek-v3	0.683333
Set2.26	gpt4o	1
Set2.26	llama31-405b	0.466667
Set2.26	llama33-70b	0.616667
Set2.27	claude-sonnet-3.7	0.233333
Set2.27	deepseek-v3	0
Set2.27	gpt4o	0.0166667
Set2.27	llama31-405b	0
Set2.27	llama33-70b	0.25
Set2.28	claude-sonnet-3.7	0.983333
Set2.28	deepseek-v3	0.95
Set2.28	gpt4o	1
Set2.28	llama31-405b	0.416667
Set2.28	llama33-70b	0.833333
Set2.3	claude-sonnet-3.7	0.6
Set2.3	deepseek-v3	0.816667
Set2.3	gpt4o	0.883333
Set2.3	llama31-405b	0.683333
Set2.3	llama33-70b	0.75
Set2.30	claude-sonnet-3.7	1
Set2.30	deepseek-v3	0.933333
Set2.30	gpt4o	1
Set2.30	llama31-405b	0.666667
Set2.30	llama33-70b	0.8
Set2.32	claude-sonnet-3.7	1
Set2.32	deepseek-v3	1
Set2.32	gpt4o	1
Set2.32	llama31-405b	0.7
Set2.32	llama33-70b	0.45
Set2.35	claude-sonnet-3.7	0.966667
Set2.35	deepseek-v3	0.15
Set2.35	gpt4o	0.983333
Set2.35	llama31-405b	0.75
Set2.35	llama33-70b	0.333333
Set2.36	claude-sonnet-3.7	1
Set2.36	deepseek-v3	0.183333
Set2.36	gpt4o	0.433333
Set2.36	llama31-405b	0.716667
Set2.36	llama33-70b	0.6
Set2.37	claude-sonnet-3.7	0.966667
Set2.37	deepseek-v3	1
Set2.37	gpt4o	1
Set2.37	llama31-405b	0.983333
Set2.37	llama33-70b	0.8
Set2.39	claude-sonnet-3.7	1
Set2.39	deepseek-v3	1
Set2.39	gpt4o	1
Set2.39	llama31-405b	0.983333
Set2.39	llama33-70b	0.933333
Set2.4	claude-sonnet-3.7	0.0333333
Set2.4	deepseek-v3	0.983333
Set2.4	gpt4o	0.65
Set2.4	llama31-405b	0.683333
Set2.4	llama33-70b	0.233333
Set2.40	claude-sonnet-3.7	0.9
Set2.40	deepseek-v3	1
Set2.40	gpt4o	1
Set2.40	llama31-405b	0.866667
Set2.40	llama33-70b	0.866667
Set2.41	claude-sonnet-3.7	1
Set2.41	deepseek-v3	0.766667
Set2.41	gpt4o	1
Set2.41	llama31-405b	0.316667
Set2.41	llama33-70b	0.516667
Set2.42	claude-sonnet-3.7	1
Set2.42	deepseek-v3	0.983333
Set2.42	gpt4o	1
Set2.42	llama31-405b	0.916667
Set2.42	llama33-70b	0.8
Set2.43	claude-sonnet-3.7	0.983333
Set2.43	deepseek-v3	0.983333
Set2.43	gpt4o	1
Set2.43	llama31-405b	0.966667
Set2.43	llama33-70b	0.966667
Set2.44	claude-sonnet-3.7	1
Set2.44	deepseek-v3	1
Set2.44	gpt4o	1
Set2.44	llama31-405b	0.9
Set2.44	llama33-70b	0.883333
Set2.45	claude-sonnet-3.7	1
Set2.45	deepseek-v3	1
Set2.45	gpt4o	1
Set2.45	llama31-405b	0.5
Set2.45	llama33-70b	0.366667
Set2.46	claude-sonnet-3.7	1
Set2.46	deepseek-v3	0.633333
Set2.46	gpt4o	1
Set2.46	llama31-405b	0.766667
Set2.46	llama33-70b	0.2
Set2.47	claude-sonnet-3.7	1
Set2.47	deepseek-v3	0.966667
Set2.47	gpt4o	1
Set2.47	llama31-405b	0.883333
Set2.47	llama33-70b	0.45
Set2.49	claude-sonnet-3.7	1
Set2.49	deepseek-v3	0.566667
Set2.49	gpt4o	1
Set2.49	llama31-405b	0.85
Set2.49	llama33-70b	0.666667
Set2.50	claude-sonnet-3.7	0.966667
Set2.50	deepseek-v3	1
Set2.50	gpt4o	1
Set2.50	llama31-405b	0.916667
Set2.50	llama33-70b	0.866667
Set2.6	claude-sonnet-3.7	1
Set2.6	deepseek-v3	1
Set2.6	gpt4o	1
Set2.6	llama31-405b	0.683333
Set2.6	llama33-70b	0.783333
Set2.7	claude-sonnet-3.7	1
Set2.7	deepseek-v3	1
Set2.7	gpt4o	1
Set2.7	llama31-405b	0.833333
Set2.7	llama33-70b	1
Set3.1	claude-sonnet-3.7	1
Set3.1	deepseek-v3	0.783333
Set3.1	gpt4o	0.983333
Set3.1	llama31-405b	0.833333
Set3.1	llama33-70b	0.666667
Set3.10	claude-sonnet-3.7	0.383333
Set3.10	deepseek-v3	0.316667
Set3.10	gpt4o	0.216667
Set3.10	llama31-405b	0
Set3.10	llama33-70b	0.35
Set3.12	claude-sonnet-3.7	0.983333
Set3.12	deepseek-v3	0.983333
Set3.12	gpt4o	1
Set3.12	llama31-405b	0.883333
Set3.12	llama33-70b	0.85
Set3.13	claude-sonnet-3.7	1
Set3.13	deepseek-v3	0.05
Set3.13	gpt4o	0.766667
Set3.13	llama31-405b	0.816667
Set3.13	llama33-70b	0.0333333
Set3.14	claude-sonnet-3.7	1
Set3.14	deepseek-v3	0.866667
Set3.14	gpt4o	1
Set3.14	llama31-405b	0.25
Set3.14	llama33-70b	0.6
Set3.16	claude-sonnet-3.7	1
Set3.16	deepseek-v3	1
Set3.16	gpt4o	1
Set3.16	llama31-405b	0.8
Set3.16	llama33-70b	0.866667
Set3.17	claude-sonnet-3.7	1
Set3.17	deepseek-v3	0.766667
Set3.17	gpt4o	1
Set3.17	llama31-405b	0.95
Set3.17	llama33-70b	0.85
Set3.18	claude-sonnet-3.7	1
Set3.18	deepseek-v3	1
Set3.18	gpt4o	1
Set3.18	llama31-405b	0.766667
Set3.18	llama33-70b	1
Set3.19	claude-sonnet-3.7	1
Set3.19	deepseek-v3	0.95
Set3.19	gpt4o	1
Set3.19	llama31-405b	0.866667
Set3.19	llama33-70b	0.933333
Set3.2	claude-sonnet-3.7	0.983333
Set3.2	deepseek-v3	0.483333
Set3.2	gpt4o	0.983333
Set3.2	llama31-405b	0.85
Set3.2	llama33-70b	0.5
Set3.20	claude-sonnet-3.7	0.983333
Set3.20	deepseek-v3	0.883333
Set3.20	gpt4o	1
Set3.20	llama31-405b	0.75
Set3.20	llama33-70b	0.65
Set3.21	claude-sonnet-3.7	0.833333
Set3.21	deepseek-v3	0.25
Set3.21	gpt4o	0.633333
Set3.21	llama31-405b	0.4
Set3.21	llama33-70b	0.983333
Set3.22	claude-sonnet-3.7	0.983333
Set3.22	deepseek-v3	0.933333
Set3.22	gpt4o	1
Set3.22	llama31-405b	0.8
Set3.22	llama33-70b	0.85
Set3.23	claude-sonnet-3.7	1
Set3.23	deepseek-v3	1
Set3.23	gpt4o	1
Set3.23	llama31-405b	0.7
Set3.23	llama33-70b	0.833333
Set3.24	claude-sonnet-3.7	1
Set3.24	deepseek-v3	1
Set3.24	gpt4o	1
Set3.24	llama31-405b	0.933333
Set3.24	llama33-70b	0.9
Set3.25	claude-sonnet-3.7	1
Set3.25	deepseek-v3	1
Set3.25	gpt4o	1
Set3.25	llama31-405b	0.816667
Set3.25	llama33-70b	0.816667
Set3.26	claude-sonnet-3.7	0.983333
Set3.26	deepseek-v3	1
Set3.26	gpt4o	1
Set3.26	llama31-405b	0.883333
Set3.26	llama33-70b	0.766667
Set3.28	claude-sonnet-3.7	1
Set3.28	deepseek-v3	1
Set3.28	gpt4o	1
Set3.28	llama31-405b	0.35
Set3.28	llama33-70b	0.483333
Set3.29	claude-sonnet-3.7	0.95
Set3.29	deepseek-v3	1
Set3.29	gpt4o	1
Set3.29	llama31-405b	0.916667
Set3.29	llama33-70b	0.666667
Set3.3	claude-sonnet-3.7	1
Set3.3	deepseek-v3	0.866667
Set3.3	gpt4o	1
Set3.3	llama31-405b	0.9
Set3.3	llama33-70b	0.883333
Set3.30	claude-sonnet-3.7	0.616667
Set3.30	deepseek-v3	0
Set3.30	gpt4o	0.366667
Set3.30	llama31-405b	0.6
Set3.30	llama33-70b	0.8
Set3.31	claude-sonnet-3.7	1
Set3.31	deepseek-v3	1
Set3.31	gpt4o	1
Set3.31	llama31-405b	0.816667
Set3.31	llama33-70b	0.833333
Set3.32	claude-sonnet-3.7	0.966667
Set3.32	deepseek-v3	1
Set3.32	gpt4o	0.983333
Set3.32	llama31-405b	0.766667
Set3.32	llama33-70b	0.833333
Set3.33	claude-sonnet-3.7	1
Set3.33	deepseek-v3	0.25
Set3.33	gpt4o	0
Set3.33	llama31-405b	0.8
Set3.33	llama33-70b	0.983333
Set3.34	claude-sonnet-3.7	0.333333
Set3.34	deepseek-v3	0.866667
Set3.34	gpt4o	0.166667
Set3.34	llama31-405b	0.25
Set3.34	llama33-70b	0
Set3.35	claude-sonnet-3.7	1
Set3.35	deepseek-v3	0.383333
Set3.35	gpt4o	1
Set3.35	llama31-405b	0.7
Set3.35	llama33-70b	0.833333
Set3.37	claude-sonnet-3.7	1
Set3.37	deepseek-v3	1
Set3.37	gpt4o	0.816667
Set3.37	llama31-405b	0.983333
Set3.37	llama33-70b	0.483333
Set3.38	claude-sonnet-3.7	1
Set3.38	deepseek-v3	0.3
Set3.38	gpt4o	0.983333
Set3.38	llama31-405b	0.333333
Set3.38	llama33-70b	0.0333333
Set3.4	claude-sonnet-3.7	0.983333
Set3.4	deepseek-v3	0.783333
Set3.4	gpt4o	1
Set3.4	llama31-405b	0.783333
Set3.4	llama33-70b	0.5
Set3.41	claude-sonnet-3.7	1
Set3.41	deepseek-v3	1
Set3.41	gpt4o	1
Set3.41	llama31-405b	0.966667
Set3.41	llama33-70b	0.833333
Set3.42	claude-sonnet-3.7	0.883333
Set3.42	deepseek-v3	0.866667
Set3.42	gpt4o	0.85
Set3.42	llama31-405b	0.966667
Set3.42	llama33-70b	0.2
Set3.43	claude-sonnet-3.7	1
Set3.43	deepseek-v3	1
Set3.43	gpt4o	1
Set3.43	llama31-405b	0.666667
Set3.43	llama33-70b	0.816667
Set3.44	claude-sonnet-3.7	1
Set3.44	deepseek-v3	0.816667
Set3.44	gpt4o	1
Set3.44	llama31-405b	0.883333
Set3.44	llama33-70b	1
Set3.45	claude-sonnet-3.7	1
Set3.45	deepseek-v3	1
Set3.45	gpt4o	1
Set3.45	llama31-405b	0.883333
Set3.45	llama33-70b	0.816667
Set3.46	claude-sonnet-3.7	1
Set3.46	deepseek-v3	1
Set3.46	gpt4o	1
Set3.46	llama31-405b	0.916667
Set3.46	llama33-70b	0.916667
Set3.48	claude-sonnet-3.7	1
Set3.48	deepseek-v3	1
Set3.48	gpt4o	1
Set3.48	llama31-405b	0.166667
Set3.48	llama33-70b	0.866667
Set3.49	claude-sonnet-3.7	1
Set3.49	deepseek-v3	1
Set3.49	gpt4o	1
Set3.49	llama31-405b	0.466667
Set3.49	llama33-70b	0
Set3.5	claude-sonnet-3.7	0.0166667
Set3.5	deepseek-v3	0.0833333
Set3.5	gpt4o	0.05
Set3.5	llama31-405b	0.0166667
Set3.5	llama33-70b	0.1
Set3.50	claude-sonnet-3.7	0.383333
Set3.50	deepseek-v3	0.316667
Set3.50	gpt4o	0.0833333
Set3.50	llama31-405b	0.233333
Set3.50	llama33-70b	1
Set3.6	claude-sonnet-3.7	0.683333
Set3.6	deepseek-v3	0.4
Set3.6	gpt4o	1
Set3.6	llama31-405b	0.3
Set3.6	llama33-70b	0.533333
Set3.7	claude-sonnet-3.7	0.516667
Set3.7	deepseek-v3	0.0333333
Set3.7	gpt4o	0.0166667
Set3.7	llama31-405b	0.2
Set3.7	llama33-70b	0.516667
Set3.8	claude-sonnet-3.7	0.666667
Set3.8	deepseek-v3	0.0666667
Set3.8	gpt4o	0.8
Set3.8	llama31-405b	0.583333
Set3.8	llama33-70b	0.35

## Sheet: Fig 3A-Per-Run Prompt Acc
Run	Model	EngPrompt	Language	Correct
0	claude-sonnet-3.7	FALSE	DE	0.8421052631578947
0	claude-sonnet-3.7	FALSE	FR	0.8947368421052632
0	claude-sonnet-3.7	FALSE	IT	0.8859649122807017
0	claude-sonnet-3.7	TRUE	DE	0.868421
0	claude-sonnet-3.7	TRUE	FR	0.9122807017543859
0	claude-sonnet-3.7	TRUE	IT	0.868421
0	deepseek-v3	FALSE	DE	0.6403508771929824
0	deepseek-v3	FALSE	FR	0.7368421052631579
0	deepseek-v3	FALSE	IT	0.6754385964912281
0	deepseek-v3	TRUE	DE	0.7631578947368421
0	deepseek-v3	TRUE	FR	0.7982456140350878
0	deepseek-v3	TRUE	IT	0.7456140350877193
0	gpt4o	FALSE	DE	0.8771929824561403
0	gpt4o	FALSE	FR	0.8947368421052632
0	gpt4o	FALSE	IT	0.8245614035087719
0	gpt4o	TRUE	DE	0.8596491228070176
0	gpt4o	TRUE	FR	0.8508771929824561
0	gpt4o	TRUE	IT	0.8070175438596491
0	llama31-405b	FALSE	DE	0.6842105263157895
0	llama31-405b	FALSE	FR	0.5
0	llama31-405b	FALSE	IT	0.5175438596491229
0	llama31-405b	TRUE	DE	0.8245614035087719
0	llama31-405b	TRUE	FR	0.8070175438596491
0	llama31-405b	TRUE	IT	0.7807017543859649
0	llama33-70b	FALSE	DE	0.6754385964912281
0	llama33-70b	FALSE	FR	0.6929824561403509
0	llama33-70b	FALSE	IT	0.19298245614035087
0	llama33-70b	TRUE	DE	0.7807017543859649
0	llama33-70b	TRUE	FR	0.7807017543859649
0	llama33-70b	TRUE	IT	0.7192982456140351
1	claude-sonnet-3.7	FALSE	DE	0.7982456140350878
1	claude-sonnet-3.7	FALSE	FR	0.8947368421052632
1	claude-sonnet-3.7	FALSE	IT	0.8596491228070176
1	claude-sonnet-3.7	TRUE	DE	0.8771929824561403
1	claude-sonnet-3.7	TRUE	FR	0.8947368421052632
1	claude-sonnet-3.7	TRUE	IT	0.8859649122807017
1	deepseek-v3	FALSE	DE	0.6754385964912281
1	deepseek-v3	FALSE	FR	0.7368421052631579
1	deepseek-v3	FALSE	IT	0.6491228070175439
1	deepseek-v3	TRUE	DE	0.7719298245614035
1	deepseek-v3	TRUE	FR	0.7807017543859649
1	deepseek-v3	TRUE	IT	0.7894736842105263
1	gpt4o	FALSE	DE	0.8859649122807017
1	gpt4o	FALSE	FR	0.8596491228070176
1	gpt4o	FALSE	IT	0.8070175438596491
1	gpt4o	TRUE	DE	0.8421052631578947
1	gpt4o	TRUE	FR	0.8508771929824561
1	gpt4o	TRUE	IT	0.8157894736842105
1	llama31-405b	FALSE	DE	0.7017543859649122
1	llama31-405b	FALSE	FR	0.4473684210526316
1	llama31-405b	FALSE	IT	0.5789473684210527
1	llama31-405b	TRUE	DE	0.8421052631578947
1	llama31-405b	TRUE	FR	0.8070175438596491
1	llama31-405b	TRUE	IT	0.7719298245614035
1	llama33-70b	FALSE	DE	0.7105263157894737
1	llama33-70b	FALSE	FR	0.6666666666666666
1	llama33-70b	FALSE	IT	0.19298245614035087
1	llama33-70b	TRUE	DE	0.7719298245614035
1	llama33-70b	TRUE	FR	0.7982456140350878
1	llama33-70b	TRUE	IT	0.7280701754385965
2	claude-sonnet-3.7	FALSE	DE	0.8245614035087719
2	claude-sonnet-3.7	FALSE	FR	0.8947368421052632
2	claude-sonnet-3.7	FALSE	IT	0.8421052631578947
2	claude-sonnet-3.7	TRUE	DE	0.8508771929824561
2	claude-sonnet-3.7	TRUE	FR	0.8947368421052632
2	claude-sonnet-3.7	TRUE	IT	0.8947368421052632
2	deepseek-v3	FALSE	DE	0.6666666666666666
2	deepseek-v3	FALSE	FR	0.7368421052631579
2	deepseek-v3	FALSE	IT	0.6228070175438597
2	deepseek-v3	TRUE	DE	0.7807017543859649
2	deepseek-v3	TRUE	FR	0.8157894736842105
2	deepseek-v3	TRUE	IT	0.7368421052631579
2	gpt4o	FALSE	DE	0.8859649122807017
2	gpt4o	FALSE	FR	0.868421
2	gpt4o	FALSE	IT	0.8157894736842105
2	gpt4o	TRUE	DE	0.8508771929824561
2	gpt4o	TRUE	FR	0.8421052631578947
2	gpt4o	TRUE	IT	0.8245614035087719
2	llama31-405b	FALSE	DE	0.7280701754385965
2	llama31-405b	FALSE	FR	0.43859649122807015
2	llama31-405b	FALSE	IT	0.6140350877192983
2	llama31-405b	TRUE	DE	0.8508771929824561
2	llama31-405b	TRUE	FR	0.7894736842105263
2	llama31-405b	TRUE	IT	0.7807017543859649
2	llama33-70b	FALSE	DE	0.7017543859649122
2	llama33-70b	FALSE	FR	0.6929824561403509
2	llama33-70b	FALSE	IT	0.21052631578947367
2	llama33-70b	TRUE	DE	0.7631578947368421
2	llama33-70b	TRUE	FR	0.7631578947368421
2	llama33-70b	TRUE	IT	0.7105263157894737
3	claude-sonnet-3.7	FALSE	DE	0.7807017543859649
3	claude-sonnet-3.7	FALSE	FR	0.868421
3	claude-sonnet-3.7	FALSE	IT	0.868421
3	claude-sonnet-3.7	TRUE	DE	0.8508771929824561
3	claude-sonnet-3.7	TRUE	FR	0.8859649122807017
3	claude-sonnet-3.7	TRUE	IT	0.8859649122807017
3	deepseek-v3	FALSE	DE	0.7017543859649122
3	deepseek-v3	FALSE	FR	0.7280701754385965
3	deepseek-v3	FALSE	IT	0.6666666666666666
3	deepseek-v3	TRUE	DE	0.7719298245614035
3	deepseek-v3	TRUE	FR	0.7982456140350878
3	deepseek-v3	TRUE	IT	0.7280701754385965
3	gpt4o	FALSE	DE	0.8596491228070176
3	gpt4o	FALSE	FR	0.8596491228070176
3	gpt4o	FALSE	IT	0.7982456140350878
3	gpt4o	TRUE	DE	0.8508771929824561
3	gpt4o	TRUE	FR	0.8596491228070176
3	gpt4o	TRUE	IT	0.8157894736842105
3	llama31-405b	FALSE	DE	0.6754385964912281
3	llama31-405b	FALSE	FR	0.4473684210526316
3	llama31-405b	FALSE	IT	0.5614035087719298
3	llama31-405b	TRUE	DE	0.8245614035087719
3	llama31-405b	TRUE	FR	0.8157894736842105
3	llama31-405b	TRUE	IT	0.7456140350877193
3	llama33-70b	FALSE	DE	0.7192982456140351
3	llama33-70b	FALSE	FR	0.6754385964912281
3	llama33-70b	FALSE	IT	0.21052631578947367
3	llama33-70b	TRUE	DE	0.8070175438596491
3	llama33-70b	TRUE	FR	0.7719298245614035
3	llama33-70b	TRUE	IT	0.7017543859649122
4	claude-sonnet-3.7	FALSE	DE	0.8157894736842105
4	claude-sonnet-3.7	FALSE	FR	0.9035087719298246
4	claude-sonnet-3.7	FALSE	IT	0.8508771929824561
4	claude-sonnet-3.7	TRUE	DE	0.868421
4	claude-sonnet-3.7	TRUE	FR	0.8947368421052632
4	claude-sonnet-3.7	TRUE	IT	0.8771929824561403
4	deepseek-v3	FALSE	DE	0.6842105263157895
4	deepseek-v3	FALSE	FR	0.7368421052631579
4	deepseek-v3	FALSE	IT	0.6842105263157895
4	deepseek-v3	TRUE	DE	0.7543859649122807
4	deepseek-v3	TRUE	FR	0.7894736842105263
4	deepseek-v3	TRUE	IT	0.7368421052631579
4	gpt4o	FALSE	DE	0.8596491228070176
4	gpt4o	FALSE	FR	0.8421052631578947
4	gpt4o	FALSE	IT	0.7894736842105263
4	gpt4o	TRUE	DE	0.8508771929824561
4	gpt4o	TRUE	FR	0.8508771929824561
4	gpt4o	TRUE	IT	0.8070175438596491
4	llama31-405b	FALSE	DE	0.7105263157894737
4	llama31-405b	FALSE	FR	0.41228070175438597
4	llama31-405b	FALSE	IT	0.5701754385964912
4	llama31-405b	TRUE	DE	0.8070175438596491
4	llama31-405b	TRUE	FR	0.8157894736842105
4	llama31-405b	TRUE	IT	0.7719298245614035
4	llama33-70b	FALSE	DE	0.7017543859649122
4	llama33-70b	FALSE	FR	0.6929824561403509
4	llama33-70b	FALSE	IT	0.19298245614035087
4	llama33-70b	TRUE	DE	0.7894736842105263
4	llama33-70b	TRUE	FR	0.7719298245614035
4	llama33-70b	TRUE	IT	0.6842105263157895
5	claude-sonnet-3.7	FALSE	DE	0.8333333333333334
5	claude-sonnet-3.7	FALSE	FR	0.9035087719298246
5	claude-sonnet-3.7	FALSE	IT	0.8596491228070176
5	claude-sonnet-3.7	TRUE	DE	0.8859649122807017
5	claude-sonnet-3.7	TRUE	FR	0.9035087719298246
5	claude-sonnet-3.7	TRUE	IT	0.8771929824561403
5	deepseek-v3	FALSE	DE	0.6754385964912281
5	deepseek-v3	FALSE	FR	0.7192982456140351
5	deepseek-v3	FALSE	IT	0.6666666666666666
5	deepseek-v3	TRUE	DE	0.7807017543859649
5	deepseek-v3	TRUE	FR	0.8157894736842105
5	deepseek-v3	TRUE	IT	0.7280701754385965
5	gpt4o	FALSE	DE	0.8771929824561403
5	gpt4o	FALSE	FR	0.868421
5	gpt4o	FALSE	IT	0.8157894736842105
5	gpt4o	TRUE	DE	0.8421052631578947
5	gpt4o	TRUE	FR	0.8333333333333334
5	gpt4o	TRUE	IT	0.8070175438596491
5	llama31-405b	FALSE	DE	0.7543859649122807
5	llama31-405b	FALSE	FR	0.4298245614035088
5	llama31-405b	FALSE	IT	0.5877192982456141
5	llama31-405b	TRUE	DE	0.8245614035087719
5	llama31-405b	TRUE	FR	0.8157894736842105
5	llama31-405b	TRUE	IT	0.7280701754385965
5	llama33-70b	FALSE	DE	0.7105263157894737
5	llama33-70b	FALSE	FR	0.6666666666666666
5	llama33-70b	FALSE	IT	0.21052631578947367
5	llama33-70b	TRUE	DE	0.7982456140350878
5	llama33-70b	TRUE	FR	0.7807017543859649
5	llama33-70b	TRUE	IT	0.7017543859649122
6	claude-sonnet-3.7	FALSE	DE	0.7807017543859649
6	claude-sonnet-3.7	FALSE	FR	0.8947368421052632
6	claude-sonnet-3.7	FALSE	IT	0.868421
6	claude-sonnet-3.7	TRUE	DE	0.868421
6	claude-sonnet-3.7	TRUE	FR	0.8771929824561403
6	claude-sonnet-3.7	TRUE	IT	0.8859649122807017
6	deepseek-v3	FALSE	DE	0.6666666666666666
6	deepseek-v3	FALSE	FR	0.7017543859649122
6	deepseek-v3	FALSE	IT	0.631579
6	deepseek-v3	TRUE	DE	0.7807017543859649
6	deepseek-v3	TRUE	FR	0.7894736842105263
6	deepseek-v3	TRUE	IT	0.7543859649122807
6	gpt4o	FALSE	DE	0.8771929824561403
6	gpt4o	FALSE	FR	0.8596491228070176
6	gpt4o	FALSE	IT	0.8070175438596491
6	gpt4o	TRUE	DE	0.8859649122807017
6	gpt4o	TRUE	FR	0.868421
6	gpt4o	TRUE	IT	0.8070175438596491
6	llama31-405b	FALSE	DE	0.7192982456140351
6	llama31-405b	FALSE	FR	0.35964912280701755
6	llama31-405b	FALSE	IT	0.5263157894736842
6	llama31-405b	TRUE	DE	0.8421052631578947
6	llama31-405b	TRUE	FR	0.7982456140350878
6	llama31-405b	TRUE	IT	0.7543859649122807
6	llama33-70b	FALSE	DE	0.7192982456140351
6	llama33-70b	FALSE	FR	0.7543859649122807
6	llama33-70b	FALSE	IT	0.21052631578947367
6	llama33-70b	TRUE	DE	0.7543859649122807
6	llama33-70b	TRUE	FR	0.7719298245614035
6	llama33-70b	TRUE	IT	0.7017543859649122
7	claude-sonnet-3.7	FALSE	DE	0.7631578947368421
7	claude-sonnet-3.7	FALSE	FR	0.8947368421052632
7	claude-sonnet-3.7	FALSE	IT	0.8421052631578947
7	claude-sonnet-3.7	TRUE	DE	0.8508771929824561
7	claude-sonnet-3.7	TRUE	FR	0.8947368421052632
7	claude-sonnet-3.7	TRUE	IT	0.8771929824561403
7	deepseek-v3	FALSE	DE	0.7017543859649122
7	deepseek-v3	FALSE	FR	0.7368421052631579
7	deepseek-v3	FALSE	IT	0.6754385964912281
7	deepseek-v3	TRUE	DE	0.7543859649122807
7	deepseek-v3	TRUE	FR	0.8333333333333334
7	deepseek-v3	TRUE	IT	0.7543859649122807
7	gpt4o	FALSE	DE	0.8508771929824561
7	gpt4o	FALSE	FR	0.868421
7	gpt4o	FALSE	IT	0.7982456140350878
7	gpt4o	TRUE	DE	0.8596491228070176
7	gpt4o	TRUE	FR	0.8596491228070176
7	gpt4o	TRUE	IT	0.8157894736842105
7	llama31-405b	FALSE	DE	0.7105263157894737
7	llama31-405b	FALSE	FR	0.38596491228070173
7	llama31-405b	FALSE	IT	0.6228070175438597
7	llama31-405b	TRUE	DE	0.8245614035087719
7	llama31-405b	TRUE	FR	0.7719298245614035
7	llama31-405b	TRUE	IT	0.7543859649122807
7	llama33-70b	FALSE	DE	0.6666666666666666
7	llama33-70b	FALSE	FR	0.6754385964912281
7	llama33-70b	FALSE	IT	0.22807017543859648
7	llama33-70b	TRUE	DE	0.7894736842105263
7	llama33-70b	TRUE	FR	0.7631578947368421
7	llama33-70b	TRUE	IT	0.6842105263157895
8	claude-sonnet-3.7	FALSE	DE	0.8157894736842105
8	claude-sonnet-3.7	FALSE	FR	0.8859649122807017
8	claude-sonnet-3.7	FALSE	IT	0.8596491228070176
8	claude-sonnet-3.7	TRUE	DE	0.8859649122807017
8	claude-sonnet-3.7	TRUE	FR	0.9122807017543859
8	claude-sonnet-3.7	TRUE	IT	0.868421
8	deepseek-v3	FALSE	DE	0.7105263157894737
8	deepseek-v3	FALSE	FR	0.7280701754385965
8	deepseek-v3	FALSE	IT	0.6578947368421053
8	deepseek-v3	TRUE	DE	0.7631578947368421
8	deepseek-v3	TRUE	FR	0.8157894736842105
8	deepseek-v3	TRUE	IT	0.7456140350877193
8	gpt4o	FALSE	DE	0.8771929824561403
8	gpt4o	FALSE	FR	0.8596491228070176
8	gpt4o	FALSE	IT	0.7894736842105263
8	gpt4o	TRUE	DE	0.868421
8	gpt4o	TRUE	FR	0.8508771929824561
8	gpt4o	TRUE	IT	0.8245614035087719
8	llama31-405b	FALSE	DE	0.7368421052631579
8	llama31-405b	FALSE	FR	0.4824561403508772
8	llama31-405b	FALSE	IT	0.6228070175438597
8	llama31-405b	TRUE	DE	0.8245614035087719
8	llama31-405b	TRUE	FR	0.7982456140350878
8	llama31-405b	TRUE	IT	0.7631578947368421
8	llama33-70b	FALSE	DE	0.6929824561403509
8	llama33-70b	FALSE	FR	0.6929824561403509
8	llama33-70b	FALSE	IT	0.24561403508771928
8	llama33-70b	TRUE	DE	0.7719298245614035
8	llama33-70b	TRUE	FR	0.7456140350877193
8	llama33-70b	TRUE	IT	0.6666666666666666
9	claude-sonnet-3.7	FALSE	DE	0.8157894736842105
9	claude-sonnet-3.7	FALSE	FR	0.868421
9	claude-sonnet-3.7	FALSE	IT	0.8508771929824561
9	claude-sonnet-3.7	TRUE	DE	0.8596491228070176
9	claude-sonnet-3.7	TRUE	FR	0.8859649122807017
9	claude-sonnet-3.7	TRUE	IT	0.8771929824561403
9	deepseek-v3	FALSE	DE	0.7105263157894737
9	deepseek-v3	FALSE	FR	0.6929824561403509
9	deepseek-v3	FALSE	IT	0.6578947368421053
9	deepseek-v3	TRUE	DE	0.7719298245614035
9	deepseek-v3	TRUE	FR	0.8245614035087719
9	deepseek-v3	TRUE	IT	0.7368421052631579
9	gpt4o	FALSE	DE	0.8947368421052632
9	gpt4o	FALSE	FR	0.8508771929824561
9	gpt4o	FALSE	IT	0.8157894736842105
9	gpt4o	TRUE	DE	0.8508771929824561
9	gpt4o	TRUE	FR	0.8421052631578947
9	gpt4o	TRUE	IT	0.8333333333333334
9	llama31-405b	FALSE	DE	0.6842105263157895
9	llama31-405b	FALSE	FR	0.40350877192982454
9	llama31-405b	FALSE	IT	0.6403508771929824
9	llama31-405b	TRUE	DE	0.8333333333333334
9	llama31-405b	TRUE	FR	0.8245614035087719
9	llama31-405b	TRUE	IT	0.7631578947368421
9	llama33-70b	FALSE	DE	0.7192982456140351
9	llama33-70b	FALSE	FR	0.7192982456140351
9	llama33-70b	FALSE	IT	0.24561403508771928
9	llama33-70b	TRUE	DE	0.7631578947368421
9	llama33-70b	TRUE	FR	0.7807017543859649
9	llama33-70b	TRUE	IT	0.7105263157894737

## Sheet: Fig 3B-Per-Question Prompt Acc
Item	Model	EngPrompt	Language	Correct
Set1.11	claude-sonnet-3.7	FALSE	DE	0.8
Set1.11	claude-sonnet-3.7	FALSE	FR	1
Set1.11	claude-sonnet-3.7	FALSE	IT	1
Set1.11	claude-sonnet-3.7	TRUE	DE	0.9
Set1.11	claude-sonnet-3.7	TRUE	FR	1
Set1.11	claude-sonnet-3.7	TRUE	IT	1
Set1.11	deepseek-v3	FALSE	DE	0
Set1.11	deepseek-v3	FALSE	FR	0.7
Set1.11	deepseek-v3	FALSE	IT	1
Set1.11	deepseek-v3	TRUE	DE	0
Set1.11	deepseek-v3	TRUE	FR	0.9
Set1.11	deepseek-v3	TRUE	IT	0.9
Set1.11	gpt4o	FALSE	DE	1
Set1.11	gpt4o	FALSE	FR	1
Set1.11	gpt4o	FALSE	IT	1
Set1.11	gpt4o	TRUE	DE	0.8
Set1.11	gpt4o	TRUE	FR	0.3
Set1.11	gpt4o	TRUE	IT	1
Set1.11	llama31-405b	FALSE	DE	0.9
Set1.11	llama31-405b	FALSE	FR	0
Set1.11	llama31-405b	FALSE	IT	0.1
Set1.11	llama31-405b	TRUE	DE	1
Set1.11	llama31-405b	TRUE	FR	0.9
Set1.11	llama31-405b	TRUE	IT	0.5
Set1.11	llama33-70b	FALSE	DE	0
Set1.11	llama33-70b	FALSE	FR	1
Set1.11	llama33-70b	FALSE	IT	0
Set1.11	llama33-70b	TRUE	DE	1
Set1.11	llama33-70b	TRUE	FR	1
Set1.11	llama33-70b	TRUE	IT	1
Set1.12	claude-sonnet-3.7	FALSE	DE	1
Set1.12	claude-sonnet-3.7	FALSE	FR	1
Set1.12	claude-sonnet-3.7	FALSE	IT	1
Set1.12	claude-sonnet-3.7	TRUE	DE	1
Set1.12	claude-sonnet-3.7	TRUE	FR	1
Set1.12	claude-sonnet-3.7	TRUE	IT	1
Set1.12	deepseek-v3	FALSE	DE	0.8
Set1.12	deepseek-v3	FALSE	FR	1
Set1.12	deepseek-v3	FALSE	IT	1
Set1.12	deepseek-v3	TRUE	DE	1
Set1.12	deepseek-v3	TRUE	FR	1
Set1.12	deepseek-v3	TRUE	IT	1
Set1.12	gpt4o	FALSE	DE	1
Set1.12	gpt4o	FALSE	FR	1
Set1.12	gpt4o	FALSE	IT	1
Set1.12	gpt4o	TRUE	DE	1
Set1.12	gpt4o	TRUE	FR	1
Set1.12	gpt4o	TRUE	IT	1
Set1.12	llama31-405b	FALSE	DE	0.7
Set1.12	llama31-405b	FALSE	FR	0.3
Set1.12	llama31-405b	FALSE	IT	0.5
Set1.12	llama31-405b	TRUE	DE	1
Set1.12	llama31-405b	TRUE	FR	0.9
Set1.12	llama31-405b	TRUE	IT	0.8
Set1.12	llama33-70b	FALSE	DE	1
Set1.12	llama33-70b	FALSE	FR	0.5
Set1.12	llama33-70b	FALSE	IT	0
Set1.12	llama33-70b	TRUE	DE	1
Set1.12	llama33-70b	TRUE	FR	0.3
Set1.12	llama33-70b	TRUE	IT	0.6
Set1.15	claude-sonnet-3.7	FALSE	DE	0.2
Set1.15	claude-sonnet-3.7	FALSE	FR	0.9
Set1.15	claude-sonnet-3.7	FALSE	IT	1
Set1.15	claude-sonnet-3.7	TRUE	DE	0.9
Set1.15	claude-sonnet-3.7	TRUE	FR	1
Set1.15	claude-sonnet-3.7	TRUE	IT	1
Set1.15	deepseek-v3	FALSE	DE	0
Set1.15	deepseek-v3	FALSE	FR	0
Set1.15	deepseek-v3	FALSE	IT	0
Set1.15	deepseek-v3	TRUE	DE	0
Set1.15	deepseek-v3	TRUE	FR	0
Set1.15	deepseek-v3	TRUE	IT	0
Set1.15	gpt4o	FALSE	DE	1
Set1.15	gpt4o	FALSE	FR	1
Set1.15	gpt4o	FALSE	IT	0.9
Set1.15	gpt4o	TRUE	DE	0.9
Set1.15	gpt4o	TRUE	FR	1
Set1.15	gpt4o	TRUE	IT	1
Set1.15	llama31-405b	FALSE	DE	0.4
Set1.15	llama31-405b	FALSE	FR	0.2
Set1.15	llama31-405b	FALSE	IT	0.7
Set1.15	llama31-405b	TRUE	DE	0.3
Set1.15	llama31-405b	TRUE	FR	0.9
Set1.15	llama31-405b	TRUE	IT	0.9
Set1.15	llama33-70b	FALSE	DE	0
Set1.15	llama33-70b	FALSE	FR	0
Set1.15	llama33-70b	FALSE	IT	0
Set1.15	llama33-70b	TRUE	DE	0
Set1.15	llama33-70b	TRUE	FR	0
Set1.15	llama33-70b	TRUE	IT	0
Set1.16	claude-sonnet-3.7	FALSE	DE	0
Set1.16	claude-sonnet-3.7	FALSE	FR	1
Set1.16	claude-sonnet-3.7	FALSE	IT	0.7
Set1.16	claude-sonnet-3.7	TRUE	DE	0
Set1.16	claude-sonnet-3.7	TRUE	FR	1
Set1.16	claude-sonnet-3.7	TRUE	IT	1
Set1.16	deepseek-v3	FALSE	DE	1
Set1.16	deepseek-v3	FALSE	FR	1
Set1.16	deepseek-v3	FALSE	IT	0.3
Set1.16	deepseek-v3	TRUE	DE	1
Set1.16	deepseek-v3	TRUE	FR	1
Set1.16	deepseek-v3	TRUE	IT	0.4
Set1.16	gpt4o	FALSE	DE	1
Set1.16	gpt4o	FALSE	FR	1
Set1.16	gpt4o	FALSE	IT	1
Set1.16	gpt4o	TRUE	DE	1
Set1.16	gpt4o	TRUE	FR	1
Set1.16	gpt4o	TRUE	IT	1
Set1.16	llama31-405b	FALSE	DE	1
Set1.16	llama31-405b	FALSE	FR	0.3
Set1.16	llama31-405b	FALSE	IT	0.7
Set1.16	llama31-405b	TRUE	DE	1
Set1.16	llama31-405b	TRUE	FR	1
Set1.16	llama31-405b	TRUE	IT	0.7
Set1.16	llama33-70b	FALSE	DE	0
Set1.16	llama33-70b	FALSE	FR	0
Set1.16	llama33-70b	FALSE	IT	0
Set1.16	llama33-70b	TRUE	DE	0
Set1.16	llama33-70b	TRUE	FR	0.1
Set1.16	llama33-70b	TRUE	IT	0
Set1.17	claude-sonnet-3.7	FALSE	DE	1
Set1.17	claude-sonnet-3.7	FALSE	FR	1
Set1.17	claude-sonnet-3.7	FALSE	IT	1
Set1.17	claude-sonnet-3.7	TRUE	DE	1
Set1.17	claude-sonnet-3.7	TRUE	FR	1
Set1.17	claude-sonnet-3.7	TRUE	IT	1
Set1.17	deepseek-v3	FALSE	DE	1
Set1.17	deepseek-v3	FALSE	FR	1
Set1.17	deepseek-v3	FALSE	IT	1
Set1.17	deepseek-v3	TRUE	DE	1
Set1.17	deepseek-v3	TRUE	FR	1
Set1.17	deepseek-v3	TRUE	IT	1
Set1.17	gpt4o	FALSE	DE	1
Set1.17	gpt4o	FALSE	FR	1
Set1.17	gpt4o	FALSE	IT	1
Set1.17	gpt4o	TRUE	DE	1
Set1.17	gpt4o	TRUE	FR	1
Set1.17	gpt4o	TRUE	IT	1
Set1.17	llama31-405b	FALSE	DE	1
Set1.17	llama31-405b	FALSE	FR	0.1
Set1.17	llama31-405b	FALSE	IT	1
Set1.17	llama31-405b	TRUE	DE	1
Set1.17	llama31-405b	TRUE	FR	1
Set1.17	llama31-405b	TRUE	IT	1
Set1.17	llama33-70b	FALSE	DE	1
Set1.17	llama33-70b	FALSE	FR	1
Set1.17	llama33-70b	FALSE	IT	0.3
Set1.17	llama33-70b	TRUE	DE	1
Set1.17	llama33-70b	TRUE	FR	1
Set1.17	llama33-70b	TRUE	IT	1
Set1.18	claude-sonnet-3.7	FALSE	DE	1
Set1.18	claude-sonnet-3.7	FALSE	FR	1
Set1.18	claude-sonnet-3.7	FALSE	IT	1
Set1.18	claude-sonnet-3.7	TRUE	DE	1
Set1.18	claude-sonnet-3.7	TRUE	FR	1
Set1.18	claude-sonnet-3.7	TRUE	IT	1
Set1.18	deepseek-v3	FALSE	DE	1
Set1.18	deepseek-v3	FALSE	FR	1
Set1.18	deepseek-v3	FALSE	IT	1
Set1.18	deepseek-v3	TRUE	DE	1
Set1.18	deepseek-v3	TRUE	FR	1
Set1.18	deepseek-v3	TRUE	IT	1
Set1.18	gpt4o	FALSE	DE	1
Set1.18	gpt4o	FALSE	FR	1
Set1.18	gpt4o	FALSE	IT	1
Set1.18	gpt4o	TRUE	DE	1
Set1.18	gpt4o	TRUE	FR	1
Set1.18	gpt4o	TRUE	IT	1
Set1.18	llama31-405b	FALSE	DE	1
Set1.18	llama31-405b	FALSE	FR	0
Set1.18	llama31-405b	FALSE	IT	1
Set1.18	llama31-405b	TRUE	DE	1
Set1.18	llama31-405b	TRUE	FR	1
Set1.18	llama31-405b	TRUE	IT	1
Set1.18	llama33-70b	FALSE	DE	1
Set1.18	llama33-70b	FALSE	FR	1
Set1.18	llama33-70b	FALSE	IT	0.2
Set1.18	llama33-70b	TRUE	DE	1
Set1.18	llama33-70b	TRUE	FR	1
Set1.18	llama33-70b	TRUE	IT	1
Set1.19	claude-sonnet-3.7	FALSE	DE	1
Set1.19	claude-sonnet-3.7	FALSE	FR	1
Set1.19	claude-sonnet-3.7	FALSE	IT	1
Set1.19	claude-sonnet-3.7	TRUE	DE	1
Set1.19	claude-sonnet-3.7	TRUE	FR	1
Set1.19	claude-sonnet-3.7	TRUE	IT	1
Set1.19	deepseek-v3	FALSE	DE	1
Set1.19	deepseek-v3	FALSE	FR	1
Set1.19	deepseek-v3	FALSE	IT	1
Set1.19	deepseek-v3	TRUE	DE	1
Set1.19	deepseek-v3	TRUE	FR	1
Set1.19	deepseek-v3	TRUE	IT	1
Set1.19	gpt4o	FALSE	DE	1
Set1.19	gpt4o	FALSE	FR	1
Set1.19	gpt4o	FALSE	IT	1
Set1.19	gpt4o	TRUE	DE	1
Set1.19	gpt4o	TRUE	FR	1
Set1.19	gpt4o	TRUE	IT	1
Set1.19	llama31-405b	FALSE	DE	0.7
Set1.19	llama31-405b	FALSE	FR	0.9
Set1.19	llama31-405b	FALSE	IT	1
Set1.19	llama31-405b	TRUE	DE	1
Set1.19	llama31-405b	TRUE	FR	1
Set1.19	llama31-405b	TRUE	IT	1
Set1.19	llama33-70b	FALSE	DE	1
Set1.19	llama33-70b	FALSE	FR	0.7
Set1.19	llama33-70b	FALSE	IT	0
Set1.19	llama33-70b	TRUE	DE	1
Set1.19	llama33-70b	TRUE	FR	1
Set1.19	llama33-70b	TRUE	IT	1
Set1.2	claude-sonnet-3.7	FALSE	DE	1
Set1.2	claude-sonnet-3.7	FALSE	FR	1
Set1.2	claude-sonnet-3.7	FALSE	IT	1
Set1.2	claude-sonnet-3.7	TRUE	DE	1
Set1.2	claude-sonnet-3.7	TRUE	FR	1
Set1.2	claude-sonnet-3.7	TRUE	IT	1
Set1.2	deepseek-v3	FALSE	DE	0.8
Set1.2	deepseek-v3	FALSE	FR	1
Set1.2	deepseek-v3	FALSE	IT	0.9
Set1.2	deepseek-v3	TRUE	DE	1
Set1.2	deepseek-v3	TRUE	FR	1
Set1.2	deepseek-v3	TRUE	IT	0.9
Set1.2	gpt4o	FALSE	DE	1
Set1.2	gpt4o	FALSE	FR	1
Set1.2	gpt4o	FALSE	IT	1
Set1.2	gpt4o	TRUE	DE	1
Set1.2	gpt4o	TRUE	FR	1
Set1.2	gpt4o	TRUE	IT	1
Set1.2	llama31-405b	FALSE	DE	1
Set1.2	llama31-405b	FALSE	FR	0.8
Set1.2	llama31-405b	FALSE	IT	0.9
Set1.2	llama31-405b	TRUE	DE	1
Set1.2	llama31-405b	TRUE	FR	1
Set1.2	llama31-405b	TRUE	IT	1
Set1.2	llama33-70b	FALSE	DE	0.9
Set1.2	llama33-70b	FALSE	FR	1
Set1.2	llama33-70b	FALSE	IT	1
Set1.2	llama33-70b	TRUE	DE	1
Set1.2	llama33-70b	TRUE	FR	1
Set1.2	llama33-70b	TRUE	IT	1
Set1.23	claude-sonnet-3.7	FALSE	DE	0.5
Set1.23	claude-sonnet-3.7	FALSE	FR	0
Set1.23	claude-sonnet-3.7	FALSE	IT	0
Set1.23	claude-sonnet-3.7	TRUE	DE	1
Set1.23	claude-sonnet-3.7	TRUE	FR	0
Set1.23	claude-sonnet-3.7	TRUE	IT	1
Set1.23	deepseek-v3	FALSE	DE	1
Set1.23	deepseek-v3	FALSE	FR	0.7
Set1.23	deepseek-v3	FALSE	IT	1
Set1.23	deepseek-v3	TRUE	DE	1
Set1.23	deepseek-v3	TRUE	FR	1
Set1.23	deepseek-v3	TRUE	IT	1
Set1.23	gpt4o	FALSE	DE	1
Set1.23	gpt4o	FALSE	FR	1
Set1.23	gpt4o	FALSE	IT	1
Set1.23	gpt4o	TRUE	DE	1
Set1.23	gpt4o	TRUE	FR	1
Set1.23	gpt4o	TRUE	IT	1
Set1.23	llama31-405b	FALSE	DE	1
Set1.23	llama31-405b	FALSE	FR	0.1
Set1.23	llama31-405b	FALSE	IT	1
Set1.23	llama31-405b	TRUE	DE	1
Set1.23	llama31-405b	TRUE	FR	0
Set1.23	llama31-405b	TRUE	IT	1
Set1.23	llama33-70b	FALSE	DE	1
Set1.23	llama33-70b	FALSE	FR	1
Set1.23	llama33-70b	FALSE	IT	0.5
Set1.23	llama33-70b	TRUE	DE	1
Set1.23	llama33-70b	TRUE	FR	1
Set1.23	llama33-70b	TRUE	IT	1
Set1.24	claude-sonnet-3.7	FALSE	DE	0.8
Set1.24	claude-sonnet-3.7	FALSE	FR	1
Set1.24	claude-sonnet-3.7	FALSE	IT	1
Set1.24	claude-sonnet-3.7	TRUE	DE	1
Set1.24	claude-sonnet-3.7	TRUE	FR	1
Set1.24	claude-sonnet-3.7	TRUE	IT	1
Set1.24	deepseek-v3	FALSE	DE	1
Set1.24	deepseek-v3	FALSE	FR	1
Set1.24	deepseek-v3	FALSE	IT	1
Set1.24	deepseek-v3	TRUE	DE	1
Set1.24	deepseek-v3	TRUE	FR	1
Set1.24	deepseek-v3	TRUE	IT	1
Set1.24	gpt4o	FALSE	DE	1
Set1.24	gpt4o	FALSE	FR	1
Set1.24	gpt4o	FALSE	IT	1
Set1.24	gpt4o	TRUE	DE	1
Set1.24	gpt4o	TRUE	FR	1
Set1.24	gpt4o	TRUE	IT	1
Set1.24	llama31-405b	FALSE	DE	1
Set1.24	llama31-405b	FALSE	FR	0
Set1.24	llama31-405b	FALSE	IT	0.9
Set1.24	llama31-405b	TRUE	DE	1
Set1.24	llama31-405b	TRUE	FR	1
Set1.24	llama31-405b	TRUE	IT	1
Set1.24	llama33-70b	FALSE	DE	1
Set1.24	llama33-70b	FALSE	FR	1
Set1.24	llama33-70b	FALSE	IT	0.2
Set1.24	llama33-70b	TRUE	DE	1
Set1.24	llama33-70b	TRUE	FR	1
Set1.24	llama33-70b	TRUE	IT	1
Set1.25	claude-sonnet-3.7	FALSE	DE	1
Set1.25	claude-sonnet-3.7	FALSE	FR	1
Set1.25	claude-sonnet-3.7	FALSE	IT	1
Set1.25	claude-sonnet-3.7	TRUE	DE	1
Set1.25	claude-sonnet-3.7	TRUE	FR	1
Set1.25	claude-sonnet-3.7	TRUE	IT	1
Set1.25	deepseek-v3	FALSE	DE	0.5
Set1.25	deepseek-v3	FALSE	FR	0.2
Set1.25	deepseek-v3	FALSE	IT	0
Set1.25	deepseek-v3	TRUE	DE	0.8
Set1.25	deepseek-v3	TRUE	FR	0
Set1.25	deepseek-v3	TRUE	IT	0.3
Set1.25	gpt4o	FALSE	DE	1
Set1.25	gpt4o	FALSE	FR	1
Set1.25	gpt4o	FALSE	IT	1
Set1.25	gpt4o	TRUE	DE	1
Set1.25	gpt4o	TRUE	FR	1
Set1.25	gpt4o	TRUE	IT	1
Set1.25	llama31-405b	FALSE	DE	1
Set1.25	llama31-405b	FALSE	FR	0.9
Set1.25	llama31-405b	FALSE	IT	1
Set1.25	llama31-405b	TRUE	DE	1
Set1.25	llama31-405b	TRUE	FR	1
Set1.25	llama31-405b	TRUE	IT	1
Set1.25	llama33-70b	FALSE	DE	0.9
Set1.25	llama33-70b	FALSE	FR	0.8
Set1.25	llama33-70b	FALSE	IT	0.2
Set1.25	llama33-70b	TRUE	DE	1
Set1.25	llama33-70b	TRUE	FR	0.9
Set1.25	llama33-70b	TRUE	IT	1
Set1.26	claude-sonnet-3.7	FALSE	DE	1
Set1.26	claude-sonnet-3.7	FALSE	FR	1
Set1.26	claude-sonnet-3.7	FALSE	IT	1
Set1.26	claude-sonnet-3.7	TRUE	DE	1
Set1.26	claude-sonnet-3.7	TRUE	FR	1
Set1.26	claude-sonnet-3.7	TRUE	IT	1
Set1.26	deepseek-v3	FALSE	DE	1
Set1.26	deepseek-v3	FALSE	FR	1
Set1.26	deepseek-v3	FALSE	IT	1
Set1.26	deepseek-v3	TRUE	DE	1
Set1.26	deepseek-v3	TRUE	FR	1
Set1.26	deepseek-v3	TRUE	IT	1
Set1.26	gpt4o	FALSE	DE	1
Set1.26	gpt4o	FALSE	FR	1
Set1.26	gpt4o	FALSE	IT	1
Set1.26	gpt4o	TRUE	DE	1
Set1.26	gpt4o	TRUE	FR	1
Set1.26	gpt4o	TRUE	IT	0.9
Set1.26	llama31-405b	FALSE	DE	0.8
Set1.26	llama31-405b	FALSE	FR	0.9
Set1.26	llama31-405b	FALSE	IT	1
Set1.26	llama31-405b	TRUE	DE	1
Set1.26	llama31-405b	TRUE	FR	0.9
Set1.26	llama31-405b	TRUE	IT	0.9
Set1.26	llama33-70b	FALSE	DE	1
Set1.26	llama33-70b	FALSE	FR	1
Set1.26	llama33-70b	FALSE	IT	0.2
Set1.26	llama33-70b	TRUE	DE	0.3
Set1.26	llama33-70b	TRUE	FR	1
Set1.26	llama33-70b	TRUE	IT	1
Set1.27	claude-sonnet-3.7	FALSE	DE	1
Set1.27	claude-sonnet-3.7	FALSE	FR	1
Set1.27	claude-sonnet-3.7	FALSE	IT	1
Set1.27	claude-sonnet-3.7	TRUE	DE	1
Set1.27	claude-sonnet-3.7	TRUE	FR	1
Set1.27	claude-sonnet-3.7	TRUE	IT	1
Set1.27	deepseek-v3	FALSE	DE	1
Set1.27	deepseek-v3	FALSE	FR	1
Set1.27	deepseek-v3	FALSE	IT	1
Set1.27	deepseek-v3	TRUE	DE	1
Set1.27	deepseek-v3	TRUE	FR	1
Set1.27	deepseek-v3	TRUE	IT	1
Set1.27	gpt4o	FALSE	DE	1
Set1.27	gpt4o	FALSE	FR	1
Set1.27	gpt4o	FALSE	IT	1
Set1.27	gpt4o	TRUE	DE	1
Set1.27	gpt4o	TRUE	FR	1
Set1.27	gpt4o	TRUE	IT	1
Set1.27	llama31-405b	FALSE	DE	1
Set1.27	llama31-405b	FALSE	FR	0.4
Set1.27	llama31-405b	FALSE	IT	1
Set1.27	llama31-405b	TRUE	DE	1
Set1.27	llama31-405b	TRUE	FR	0.9
Set1.27	llama31-405b	TRUE	IT	0.9
Set1.27	llama33-70b	FALSE	DE	1
Set1.27	llama33-70b	FALSE	FR	1
Set1.27	llama33-70b	FALSE	IT	0
Set1.27	llama33-70b	TRUE	DE	1
Set1.27	llama33-70b	TRUE	FR	1
Set1.27	llama33-70b	TRUE	IT	1
Set1.29	claude-sonnet-3.7	FALSE	DE	1
Set1.29	claude-sonnet-3.7	FALSE	FR	1
Set1.29	claude-sonnet-3.7	FALSE	IT	1
Set1.29	claude-sonnet-3.7	TRUE	DE	1
Set1.29	claude-sonnet-3.7	TRUE	FR	1
Set1.29	claude-sonnet-3.7	TRUE	IT	1
Set1.29	deepseek-v3	FALSE	DE	1
Set1.29	deepseek-v3	FALSE	FR	1
Set1.29	deepseek-v3	FALSE	IT	1
Set1.29	deepseek-v3	TRUE	DE	1
Set1.29	deepseek-v3	TRUE	FR	1
Set1.29	deepseek-v3	TRUE	IT	1
Set1.29	gpt4o	FALSE	DE	1
Set1.29	gpt4o	FALSE	FR	1
Set1.29	gpt4o	FALSE	IT	1
Set1.29	gpt4o	TRUE	DE	1
Set1.29	gpt4o	TRUE	FR	1
Set1.29	gpt4o	TRUE	IT	1
Set1.29	llama31-405b	FALSE	DE	0.9
Set1.29	llama31-405b	FALSE	FR	0.1
Set1.29	llama31-405b	FALSE	IT	1
Set1.29	llama31-405b	TRUE	DE	1
Set1.29	llama31-405b	TRUE	FR	0.9
Set1.29	llama31-405b	TRUE	IT	1
Set1.29	llama33-70b	FALSE	DE	1
Set1.29	llama33-70b	FALSE	FR	0.9
Set1.29	llama33-70b	FALSE	IT	0
Set1.29	llama33-70b	TRUE	DE	1
Set1.29	llama33-70b	TRUE	FR	1
Set1.29	llama33-70b	TRUE	IT	1
Set1.3	claude-sonnet-3.7	FALSE	DE	1
Set1.3	claude-sonnet-3.7	FALSE	FR	1
Set1.3	claude-sonnet-3.7	FALSE	IT	1
Set1.3	claude-sonnet-3.7	TRUE	DE	1
Set1.3	claude-sonnet-3.7	TRUE	FR	1
Set1.3	claude-sonnet-3.7	TRUE	IT	1
Set1.3	deepseek-v3	FALSE	DE	0.9
Set1.3	deepseek-v3	FALSE	FR	0.9
Set1.3	deepseek-v3	FALSE	IT	0.9
Set1.3	deepseek-v3	TRUE	DE	1
Set1.3	deepseek-v3	TRUE	FR	1
Set1.3	deepseek-v3	TRUE	IT	1
Set1.3	gpt4o	FALSE	DE	1
Set1.3	gpt4o	FALSE	FR	1
Set1.3	gpt4o	FALSE	IT	1
Set1.3	gpt4o	TRUE	DE	1
Set1.3	gpt4o	TRUE	FR	1
Set1.3	gpt4o	TRUE	IT	1
Set1.3	llama31-405b	FALSE	DE	1
Set1.3	llama31-405b	FALSE	FR	0.4
Set1.3	llama31-405b	FALSE	IT	0.8
Set1.3	llama31-405b	TRUE	DE	1
Set1.3	llama31-405b	TRUE	FR	0.1
Set1.3	llama31-405b	TRUE	IT	0.9
Set1.3	llama33-70b	FALSE	DE	0.7
Set1.3	llama33-70b	FALSE	FR	1
Set1.3	llama33-70b	FALSE	IT	0
Set1.3	llama33-70b	TRUE	DE	1
Set1.3	llama33-70b	TRUE	FR	1
Set1.3	llama33-70b	TRUE	IT	1
Set1.31	claude-sonnet-3.7	FALSE	DE	0.9
Set1.31	claude-sonnet-3.7	FALSE	FR	1
Set1.31	claude-sonnet-3.7	FALSE	IT	1
Set1.31	claude-sonnet-3.7	TRUE	DE	1
Set1.31	claude-sonnet-3.7	TRUE	FR	1
Set1.31	claude-sonnet-3.7	TRUE	IT	1
Set1.31	deepseek-v3	FALSE	DE	1
Set1.31	deepseek-v3	FALSE	FR	1
Set1.31	deepseek-v3	FALSE	IT	1
Set1.31	deepseek-v3	TRUE	DE	1
Set1.31	deepseek-v3	TRUE	FR	1
Set1.31	deepseek-v3	TRUE	IT	1
Set1.31	gpt4o	FALSE	DE	1
Set1.31	gpt4o	FALSE	FR	1
Set1.31	gpt4o	FALSE	IT	1
Set1.31	gpt4o	TRUE	DE	1
Set1.31	gpt4o	TRUE	FR	1
Set1.31	gpt4o	TRUE	IT	1
Set1.31	llama31-405b	FALSE	DE	1
Set1.31	llama31-405b	FALSE	FR	0.3
Set1.31	llama31-405b	FALSE	IT	0.8
Set1.31	llama31-405b	TRUE	DE	1
Set1.31	llama31-405b	TRUE	FR	1
Set1.31	llama31-405b	TRUE	IT	1
Set1.31	llama33-70b	FALSE	DE	1
Set1.31	llama33-70b	FALSE	FR	1
Set1.31	llama33-70b	FALSE	IT	0.6
Set1.31	llama33-70b	TRUE	DE	1
Set1.31	llama33-70b	TRUE	FR	1
Set1.31	llama33-70b	TRUE	IT	1
Set1.33	claude-sonnet-3.7	FALSE	DE	0.9
Set1.33	claude-sonnet-3.7	FALSE	FR	1
Set1.33	claude-sonnet-3.7	FALSE	IT	0
Set1.33	claude-sonnet-3.7	TRUE	DE	1
Set1.33	claude-sonnet-3.7	TRUE	FR	0.6
Set1.33	claude-sonnet-3.7	TRUE	IT	0.1
Set1.33	deepseek-v3	FALSE	DE	0.3
Set1.33	deepseek-v3	FALSE	FR	0.5
Set1.33	deepseek-v3	FALSE	IT	0
Set1.33	deepseek-v3	TRUE	DE	0.4
Set1.33	deepseek-v3	TRUE	FR	0.9
Set1.33	deepseek-v3	TRUE	IT	0
Set1.33	gpt4o	FALSE	DE	0
Set1.33	gpt4o	FALSE	FR	0.8
Set1.33	gpt4o	FALSE	IT	0
Set1.33	gpt4o	TRUE	DE	0
Set1.33	gpt4o	TRUE	FR	1
Set1.33	gpt4o	TRUE	IT	0.3
Set1.33	llama31-405b	FALSE	DE	1
Set1.33	llama31-405b	FALSE	FR	0.7
Set1.33	llama31-405b	FALSE	IT	0
Set1.33	llama31-405b	TRUE	DE	1
Set1.33	llama31-405b	TRUE	FR	1
Set1.33	llama31-405b	TRUE	IT	0.2
Set1.33	llama33-70b	FALSE	DE	0
Set1.33	llama33-70b	FALSE	FR	0.1
Set1.33	llama33-70b	FALSE	IT	0
Set1.33	llama33-70b	TRUE	DE	0
Set1.33	llama33-70b	TRUE	FR	0
Set1.33	llama33-70b	TRUE	IT	0
Set1.34	claude-sonnet-3.7	FALSE	DE	0.9
Set1.34	claude-sonnet-3.7	FALSE	FR	1
Set1.34	claude-sonnet-3.7	FALSE	IT	1
Set1.34	claude-sonnet-3.7	TRUE	DE	1
Set1.34	claude-sonnet-3.7	TRUE	FR	1
Set1.34	claude-sonnet-3.7	TRUE	IT	1
Set1.34	deepseek-v3	FALSE	DE	0.2
Set1.34	deepseek-v3	FALSE	FR	0
Set1.34	deepseek-v3	FALSE	IT	0.2
Set1.34	deepseek-v3	TRUE	DE	0.4
Set1.34	deepseek-v3	TRUE	FR	0.7
Set1.34	deepseek-v3	TRUE	IT	1
Set1.34	gpt4o	FALSE	DE	1
Set1.34	gpt4o	FALSE	FR	1
Set1.34	gpt4o	FALSE	IT	1
Set1.34	gpt4o	TRUE	DE	0.9
Set1.34	gpt4o	TRUE	FR	1
Set1.34	gpt4o	TRUE	IT	1
Set1.34	llama31-405b	FALSE	DE	0.7
Set1.34	llama31-405b	FALSE	FR	0.1
Set1.34	llama31-405b	FALSE	IT	0.7
Set1.34	llama31-405b	TRUE	DE	1
Set1.34	llama31-405b	TRUE	FR	1
Set1.34	llama31-405b	TRUE	IT	1
Set1.34	llama33-70b	FALSE	DE	1
Set1.34	llama33-70b	FALSE	FR	1
Set1.34	llama33-70b	FALSE	IT	1
Set1.34	llama33-70b	TRUE	DE	1
Set1.34	llama33-70b	TRUE	FR	1
Set1.34	llama33-70b	TRUE	IT	1
Set1.36	claude-sonnet-3.7	FALSE	DE	0.8
Set1.36	claude-sonnet-3.7	FALSE	FR	1
Set1.36	claude-sonnet-3.7	FALSE	IT	0.8
Set1.36	claude-sonnet-3.7	TRUE	DE	0.3
Set1.36	claude-sonnet-3.7	TRUE	FR	1
Set1.36	claude-sonnet-3.7	TRUE	IT	0.3
Set1.36	deepseek-v3	FALSE	DE	0.7
Set1.36	deepseek-v3	FALSE	FR	0.3
Set1.36	deepseek-v3	FALSE	IT	0
Set1.36	deepseek-v3	TRUE	DE	1
Set1.36	deepseek-v3	TRUE	FR	0.7
Set1.36	deepseek-v3	TRUE	IT	0.1
Set1.36	gpt4o	FALSE	DE	1
Set1.36	gpt4o	FALSE	FR	1
Set1.36	gpt4o	FALSE	IT	1
Set1.36	gpt4o	TRUE	DE	1
Set1.36	gpt4o	TRUE	FR	1
Set1.36	gpt4o	TRUE	IT	1
Set1.36	llama31-405b	FALSE	DE	0.9
Set1.36	llama31-405b	FALSE	FR	0.6
Set1.36	llama31-405b	FALSE	IT	0.8
Set1.36	llama31-405b	TRUE	DE	0.9
Set1.36	llama31-405b	TRUE	FR	1
Set1.36	llama31-405b	TRUE	IT	0.8
Set1.36	llama33-70b	FALSE	DE	0.3
Set1.36	llama33-70b	FALSE	FR	0.5
Set1.36	llama33-70b	FALSE	IT	0
Set1.36	llama33-70b	TRUE	DE	1
Set1.36	llama33-70b	TRUE	FR	1
Set1.36	llama33-70b	TRUE	IT	0.6
Set1.37	claude-sonnet-3.7	FALSE	DE	0.7
Set1.37	claude-sonnet-3.7	FALSE	FR	1
Set1.37	claude-sonnet-3.7	FALSE	IT	1
Set1.37	claude-sonnet-3.7	TRUE	DE	1
Set1.37	claude-sonnet-3.7	TRUE	FR	1
Set1.37	claude-sonnet-3.7	TRUE	IT	1
Set1.37	deepseek-v3	FALSE	DE	1
Set1.37	deepseek-v3	FALSE	FR	1
Set1.37	deepseek-v3	FALSE	IT	1
Set1.37	deepseek-v3	TRUE	DE	1
Set1.37	deepseek-v3	TRUE	FR	1
Set1.37	deepseek-v3	TRUE	IT	1
Set1.37	gpt4o	FALSE	DE	1
Set1.37	gpt4o	FALSE	FR	1
Set1.37	gpt4o	FALSE	IT	1
Set1.37	gpt4o	TRUE	DE	1
Set1.37	gpt4o	TRUE	FR	1
Set1.37	gpt4o	TRUE	IT	1
Set1.37	llama31-405b	FALSE	DE	1
Set1.37	llama31-405b	FALSE	FR	1
Set1.37	llama31-405b	FALSE	IT	0.8
Set1.37	llama31-405b	TRUE	DE	1
Set1.37	llama31-405b	TRUE	FR	1
Set1.37	llama31-405b	TRUE	IT	1
Set1.37	llama33-70b	FALSE	DE	1
Set1.37	llama33-70b	FALSE	FR	1
Set1.37	llama33-70b	FALSE	IT	0
Set1.37	llama33-70b	TRUE	DE	1
Set1.37	llama33-70b	TRUE	FR	1
Set1.37	llama33-70b	TRUE	IT	1
Set1.38	claude-sonnet-3.7	FALSE	DE	1
Set1.38	claude-sonnet-3.7	FALSE	FR	1
Set1.38	claude-sonnet-3.7	FALSE	IT	1
Set1.38	claude-sonnet-3.7	TRUE	DE	1
Set1.38	claude-sonnet-3.7	TRUE	FR	1
Set1.38	claude-sonnet-3.7	TRUE	IT	1
Set1.38	deepseek-v3	FALSE	DE	0
Set1.38	deepseek-v3	FALSE	FR	0.2
Set1.38	deepseek-v3	FALSE	IT	0
Set1.38	deepseek-v3	TRUE	DE	0.8
Set1.38	deepseek-v3	TRUE	FR	0.7
Set1.38	deepseek-v3	TRUE	IT	0.3
Set1.38	gpt4o	FALSE	DE	1
Set1.38	gpt4o	FALSE	FR	1
Set1.38	gpt4o	FALSE	IT	1
Set1.38	gpt4o	TRUE	DE	1
Set1.38	gpt4o	TRUE	FR	1
Set1.38	gpt4o	TRUE	IT	1
Set1.38	llama31-405b	FALSE	DE	0.8
Set1.38	llama31-405b	FALSE	FR	0.1
Set1.38	llama31-405b	FALSE	IT	1
Set1.38	llama31-405b	TRUE	DE	0.8
Set1.38	llama31-405b	TRUE	FR	0.7
Set1.38	llama31-405b	TRUE	IT	0.7
Set1.38	llama33-70b	FALSE	DE	0
Set1.38	llama33-70b	FALSE	FR	0
Set1.38	llama33-70b	FALSE	IT	0
Set1.38	llama33-70b	TRUE	DE	0
Set1.38	llama33-70b	TRUE	FR	0
Set1.38	llama33-70b	TRUE	IT	0
Set1.39	claude-sonnet-3.7	FALSE	DE	1
Set1.39	claude-sonnet-3.7	FALSE	FR	1
Set1.39	claude-sonnet-3.7	FALSE	IT	1
Set1.39	claude-sonnet-3.7	TRUE	DE	1
Set1.39	claude-sonnet-3.7	TRUE	FR	1
Set1.39	claude-sonnet-3.7	TRUE	IT	1
Set1.39	deepseek-v3	FALSE	DE	1
Set1.39	deepseek-v3	FALSE	FR	1
Set1.39	deepseek-v3	FALSE	IT	1
Set1.39	deepseek-v3	TRUE	DE	1
Set1.39	deepseek-v3	TRUE	FR	1
Set1.39	deepseek-v3	TRUE	IT	1
Set1.39	gpt4o	FALSE	DE	1
Set1.39	gpt4o	FALSE	FR	1
Set1.39	gpt4o	FALSE	IT	1
Set1.39	gpt4o	TRUE	DE	1
Set1.39	gpt4o	TRUE	FR	1
Set1.39	gpt4o	TRUE	IT	1
Set1.39	llama31-405b	FALSE	DE	1
Set1.39	llama31-405b	FALSE	FR	0.8
Set1.39	llama31-405b	FALSE	IT	0.8
Set1.39	llama31-405b	TRUE	DE	1
Set1.39	llama31-405b	TRUE	FR	1
Set1.39	llama31-405b	TRUE	IT	1
Set1.39	llama33-70b	FALSE	DE	1
Set1.39	llama33-70b	FALSE	FR	1
Set1.39	llama33-70b	FALSE	IT	0
Set1.39	llama33-70b	TRUE	DE	1
Set1.39	llama33-70b	TRUE	FR	1
Set1.39	llama33-70b	TRUE	IT	1
Set1.40	claude-sonnet-3.7	FALSE	DE	0.8
Set1.40	claude-sonnet-3.7	FALSE	FR	0.7
Set1.40	claude-sonnet-3.7	FALSE	IT	1
Set1.40	claude-sonnet-3.7	TRUE	DE	0.3
Set1.40	claude-sonnet-3.7	TRUE	FR	0
Set1.40	claude-sonnet-3.7	TRUE	IT	0.8
Set1.40	deepseek-v3	FALSE	DE	0.1
Set1.40	deepseek-v3	FALSE	FR	0
Set1.40	deepseek-v3	FALSE	IT	0.2
Set1.40	deepseek-v3	TRUE	DE	0
Set1.40	deepseek-v3	TRUE	FR	0
Set1.40	deepseek-v3	TRUE	IT	0.2
Set1.40	gpt4o	FALSE	DE	0
Set1.40	gpt4o	FALSE	FR	0
Set1.40	gpt4o	FALSE	IT	0.4
Set1.40	gpt4o	TRUE	DE	0
Set1.40	gpt4o	TRUE	FR	0
Set1.40	gpt4o	TRUE	IT	0
Set1.40	llama31-405b	FALSE	DE	0.5
Set1.40	llama31-405b	FALSE	FR	0
Set1.40	llama31-405b	FALSE	IT	0.2
Set1.40	llama31-405b	TRUE	DE	0.8
Set1.40	llama31-405b	TRUE	FR	0.3
Set1.40	llama31-405b	TRUE	IT	1
Set1.40	llama33-70b	FALSE	DE	0
Set1.40	llama33-70b	FALSE	FR	0
Set1.40	llama33-70b	FALSE	IT	0
Set1.40	llama33-70b	TRUE	DE	0
Set1.40	llama33-70b	TRUE	FR	0
Set1.40	llama33-70b	TRUE	IT	0
Set1.41	claude-sonnet-3.7	FALSE	DE	0
Set1.41	claude-sonnet-3.7	FALSE	FR	0
Set1.41	claude-sonnet-3.7	FALSE	IT	0
Set1.41	claude-sonnet-3.7	TRUE	DE	0
Set1.41	claude-sonnet-3.7	TRUE	FR	0
Set1.41	claude-sonnet-3.7	TRUE	IT	0
Set1.41	deepseek-v3	FALSE	DE	0
Set1.41	deepseek-v3	FALSE	FR	0.3
Set1.41	deepseek-v3	FALSE	IT	0.5
Set1.41	deepseek-v3	TRUE	DE	0.1
Set1.41	deepseek-v3	TRUE	FR	0.3
Set1.41	deepseek-v3	TRUE	IT	0.2
Set1.41	gpt4o	FALSE	DE	0
Set1.41	gpt4o	FALSE	FR	0
Set1.41	gpt4o	FALSE	IT	0
Set1.41	gpt4o	TRUE	DE	0
Set1.41	gpt4o	TRUE	FR	0
Set1.41	gpt4o	TRUE	IT	0
Set1.41	llama31-405b	FALSE	DE	0
Set1.41	llama31-405b	FALSE	FR	0
Set1.41	llama31-405b	FALSE	IT	0
Set1.41	llama31-405b	TRUE	DE	0
Set1.41	llama31-405b	TRUE	FR	0
Set1.41	llama31-405b	TRUE	IT	0
Set1.41	llama33-70b	FALSE	DE	0
Set1.41	llama33-70b	FALSE	FR	0.8
Set1.41	llama33-70b	FALSE	IT	1
Set1.41	llama33-70b	TRUE	DE	0.1
Set1.41	llama33-70b	TRUE	FR	0.5
Set1.41	llama33-70b	TRUE	IT	0.7
Set1.42	claude-sonnet-3.7	FALSE	DE	0.9
Set1.42	claude-sonnet-3.7	FALSE	FR	1
Set1.42	claude-sonnet-3.7	FALSE	IT	1
Set1.42	claude-sonnet-3.7	TRUE	DE	1
Set1.42	claude-sonnet-3.7	TRUE	FR	1
Set1.42	claude-sonnet-3.7	TRUE	IT	1
Set1.42	deepseek-v3	FALSE	DE	0.9
Set1.42	deepseek-v3	FALSE	FR	1
Set1.42	deepseek-v3	FALSE	IT	1
Set1.42	deepseek-v3	TRUE	DE	1
Set1.42	deepseek-v3	TRUE	FR	1
Set1.42	deepseek-v3	TRUE	IT	1
Set1.42	gpt4o	FALSE	DE	1
Set1.42	gpt4o	FALSE	FR	1
Set1.42	gpt4o	FALSE	IT	1
Set1.42	gpt4o	TRUE	DE	1
Set1.42	gpt4o	TRUE	FR	1
Set1.42	gpt4o	TRUE	IT	1
Set1.42	llama31-405b	FALSE	DE	0.9
Set1.42	llama31-405b	FALSE	FR	0
Set1.42	llama31-405b	FALSE	IT	0.4
Set1.42	llama31-405b	TRUE	DE	1
Set1.42	llama31-405b	TRUE	FR	1
Set1.42	llama31-405b	TRUE	IT	0.4
Set1.42	llama33-70b	FALSE	DE	1
Set1.42	llama33-70b	FALSE	FR	1
Set1.42	llama33-70b	FALSE	IT	0
Set1.42	llama33-70b	TRUE	DE	1
Set1.42	llama33-70b	TRUE	FR	1
Set1.42	llama33-70b	TRUE	IT	1
Set1.43	claude-sonnet-3.7	FALSE	DE	1
Set1.43	claude-sonnet-3.7	FALSE	FR	1
Set1.43	claude-sonnet-3.7	FALSE	IT	1
Set1.43	claude-sonnet-3.7	TRUE	DE	1
Set1.43	claude-sonnet-3.7	TRUE	FR	1
Set1.43	claude-sonnet-3.7	TRUE	IT	1
Set1.43	deepseek-v3	FALSE	DE	1
Set1.43	deepseek-v3	FALSE	FR	0.3
Set1.43	deepseek-v3	FALSE	IT	0.4
Set1.43	deepseek-v3	TRUE	DE	0.9
Set1.43	deepseek-v3	TRUE	FR	0.6
Set1.43	deepseek-v3	TRUE	IT	0.3
Set1.43	gpt4o	FALSE	DE	1
Set1.43	gpt4o	FALSE	FR	1
Set1.43	gpt4o	FALSE	IT	1
Set1.43	gpt4o	TRUE	DE	0.7
Set1.43	gpt4o	TRUE	FR	0.9
Set1.43	gpt4o	TRUE	IT	0.8
Set1.43	llama31-405b	FALSE	DE	0.9
Set1.43	llama31-405b	FALSE	FR	0.8
Set1.43	llama31-405b	FALSE	IT	0
Set1.43	llama31-405b	TRUE	DE	1
Set1.43	llama31-405b	TRUE	FR	1
Set1.43	llama31-405b	TRUE	IT	0.9
Set1.43	llama33-70b	FALSE	DE	1
Set1.43	llama33-70b	FALSE	FR	1
Set1.43	llama33-70b	FALSE	IT	1
Set1.43	llama33-70b	TRUE	DE	1
Set1.43	llama33-70b	TRUE	FR	1
Set1.43	llama33-70b	TRUE	IT	1
Set1.44	claude-sonnet-3.7	FALSE	DE	0.7
Set1.44	claude-sonnet-3.7	FALSE	FR	1
Set1.44	claude-sonnet-3.7	FALSE	IT	1
Set1.44	claude-sonnet-3.7	TRUE	DE	1
Set1.44	claude-sonnet-3.7	TRUE	FR	1
Set1.44	claude-sonnet-3.7	TRUE	IT	1
Set1.44	deepseek-v3	FALSE	DE	1
Set1.44	deepseek-v3	FALSE	FR	1
Set1.44	deepseek-v3	FALSE	IT	1
Set1.44	deepseek-v3	TRUE	DE	0.9
Set1.44	deepseek-v3	TRUE	FR	0.9
Set1.44	deepseek-v3	TRUE	IT	0.8
Set1.44	gpt4o	FALSE	DE	0.8
Set1.44	gpt4o	FALSE	FR	1
Set1.44	gpt4o	FALSE	IT	0.9
Set1.44	gpt4o	TRUE	DE	0.7
Set1.44	gpt4o	TRUE	FR	0.8
Set1.44	gpt4o	TRUE	IT	1
Set1.44	llama31-405b	FALSE	DE	0.9
Set1.44	llama31-405b	FALSE	FR	0.7
Set1.44	llama31-405b	FALSE	IT	0.7
Set1.44	llama31-405b	TRUE	DE	1
Set1.44	llama31-405b	TRUE	FR	1
Set1.44	llama31-405b	TRUE	IT	1
Set1.44	llama33-70b	FALSE	DE	1
Set1.44	llama33-70b	FALSE	FR	1
Set1.44	llama33-70b	FALSE	IT	1
Set1.44	llama33-70b	TRUE	DE	1
Set1.44	llama33-70b	TRUE	FR	1
Set1.44	llama33-70b	TRUE	IT	1
Set1.45	claude-sonnet-3.7	FALSE	DE	0.9
Set1.45	claude-sonnet-3.7	FALSE	FR	1
Set1.45	claude-sonnet-3.7	FALSE	IT	0
Set1.45	claude-sonnet-3.7	TRUE	DE	0.1
Set1.45	claude-sonnet-3.7	TRUE	FR	1
Set1.45	claude-sonnet-3.7	TRUE	IT	0
Set1.45	deepseek-v3	FALSE	DE	1
Set1.45	deepseek-v3	FALSE	FR	1
Set1.45	deepseek-v3	FALSE	IT	0.2
Set1.45	deepseek-v3	TRUE	DE	1
Set1.45	deepseek-v3	TRUE	FR	1
Set1.45	deepseek-v3	TRUE	IT	0
Set1.45	gpt4o	FALSE	DE	0.9
Set1.45	gpt4o	FALSE	FR	0.3
Set1.45	gpt4o	FALSE	IT	0
Set1.45	gpt4o	TRUE	DE	0.5
Set1.45	gpt4o	TRUE	FR	0.4
Set1.45	gpt4o	TRUE	IT	0
Set1.45	llama31-405b	FALSE	DE	0.3
Set1.45	llama31-405b	FALSE	FR	0.4
Set1.45	llama31-405b	FALSE	IT	0
Set1.45	llama31-405b	TRUE	DE	0.7
Set1.45	llama31-405b	TRUE	FR	1
Set1.45	llama31-405b	TRUE	IT	0.2
Set1.45	llama33-70b	FALSE	DE	1
Set1.45	llama33-70b	FALSE	FR	1
Set1.45	llama33-70b	FALSE	IT	0
Set1.45	llama33-70b	TRUE	DE	1
Set1.45	llama33-70b	TRUE	FR	0.9
Set1.45	llama33-70b	TRUE	IT	0
Set1.46	claude-sonnet-3.7	FALSE	DE	0
Set1.46	claude-sonnet-3.7	FALSE	FR	0
Set1.46	claude-sonnet-3.7	FALSE	IT	0
Set1.46	claude-sonnet-3.7	TRUE	DE	0
Set1.46	claude-sonnet-3.7	TRUE	FR	0
Set1.46	claude-sonnet-3.7	TRUE	IT	0
Set1.46	deepseek-v3	FALSE	DE	0
Set1.46	deepseek-v3	FALSE	FR	1
Set1.46	deepseek-v3	FALSE	IT	0.8
Set1.46	deepseek-v3	TRUE	DE	0
Set1.46	deepseek-v3	TRUE	FR	1
Set1.46	deepseek-v3	TRUE	IT	0
Set1.46	gpt4o	FALSE	DE	0
Set1.46	gpt4o	FALSE	FR	0
Set1.46	gpt4o	FALSE	IT	0
Set1.46	gpt4o	TRUE	DE	0
Set1.46	gpt4o	TRUE	FR	0.2
Set1.46	gpt4o	TRUE	IT	0
Set1.46	llama31-405b	FALSE	DE	0
Set1.46	llama31-405b	FALSE	FR	0
Set1.46	llama31-405b	FALSE	IT	0
Set1.46	llama31-405b	TRUE	DE	0
Set1.46	llama31-405b	TRUE	FR	0
Set1.46	llama31-405b	TRUE	IT	0
Set1.46	llama33-70b	FALSE	DE	0
Set1.46	llama33-70b	FALSE	FR	0.1
Set1.46	llama33-70b	FALSE	IT	0
Set1.46	llama33-70b	TRUE	DE	0
Set1.46	llama33-70b	TRUE	FR	0
Set1.46	llama33-70b	TRUE	IT	0
Set1.47	claude-sonnet-3.7	FALSE	DE	0.8
Set1.47	claude-sonnet-3.7	FALSE	FR	0.9
Set1.47	claude-sonnet-3.7	FALSE	IT	1
Set1.47	claude-sonnet-3.7	TRUE	DE	1
Set1.47	claude-sonnet-3.7	TRUE	FR	1
Set1.47	claude-sonnet-3.7	TRUE	IT	1
Set1.47	deepseek-v3	FALSE	DE	1
Set1.47	deepseek-v3	FALSE	FR	0
Set1.47	deepseek-v3	FALSE	IT	1
Set1.47	deepseek-v3	TRUE	DE	0.9
Set1.47	deepseek-v3	TRUE	FR	0
Set1.47	deepseek-v3	TRUE	IT	1
Set1.47	gpt4o	FALSE	DE	1
Set1.47	gpt4o	FALSE	FR	1
Set1.47	gpt4o	FALSE	IT	1
Set1.47	gpt4o	TRUE	DE	1
Set1.47	gpt4o	TRUE	FR	1
Set1.47	gpt4o	TRUE	IT	1
Set1.47	llama31-405b	FALSE	DE	1
Set1.47	llama31-405b	FALSE	FR	0.9
Set1.47	llama31-405b	FALSE	IT	0.7
Set1.47	llama31-405b	TRUE	DE	1
Set1.47	llama31-405b	TRUE	FR	1
Set1.47	llama31-405b	TRUE	IT	1
Set1.47	llama33-70b	FALSE	DE	1
Set1.47	llama33-70b	FALSE	FR	1
Set1.47	llama33-70b	FALSE	IT	1
Set1.47	llama33-70b	TRUE	DE	1
Set1.47	llama33-70b	TRUE	FR	1
Set1.47	llama33-70b	TRUE	IT	1
Set1.7	claude-sonnet-3.7	FALSE	DE	1
Set1.7	claude-sonnet-3.7	FALSE	FR	1
Set1.7	claude-sonnet-3.7	FALSE	IT	1
Set1.7	claude-sonnet-3.7	TRUE	DE	1
Set1.7	claude-sonnet-3.7	TRUE	FR	1
Set1.7	claude-sonnet-3.7	TRUE	IT	1
Set1.7	deepseek-v3	FALSE	DE	1
Set1.7	deepseek-v3	FALSE	FR	1
Set1.7	deepseek-v3	FALSE	IT	1
Set1.7	deepseek-v3	TRUE	DE	1
Set1.7	deepseek-v3	TRUE	FR	1
Set1.7	deepseek-v3	TRUE	IT	1
Set1.7	gpt4o	FALSE	DE	1
Set1.7	gpt4o	FALSE	FR	1
Set1.7	gpt4o	FALSE	IT	1
Set1.7	gpt4o	TRUE	DE	1
Set1.7	gpt4o	TRUE	FR	1
Set1.7	gpt4o	TRUE	IT	1
Set1.7	llama31-405b	FALSE	DE	0.4
Set1.7	llama31-405b	FALSE	FR	0.3
Set1.7	llama31-405b	FALSE	IT	1
Set1.7	llama31-405b	TRUE	DE	1
Set1.7	llama31-405b	TRUE	FR	1
Set1.7	llama31-405b	TRUE	IT	1
Set1.7	llama33-70b	FALSE	DE	1
Set1.7	llama33-70b	FALSE	FR	0.8
Set1.7	llama33-70b	FALSE	IT	0.5
Set1.7	llama33-70b	TRUE	DE	1
Set1.7	llama33-70b	TRUE	FR	1
Set1.7	llama33-70b	TRUE	IT	1
Set1.8	claude-sonnet-3.7	FALSE	DE	1
Set1.8	claude-sonnet-3.7	FALSE	FR	1
Set1.8	claude-sonnet-3.7	FALSE	IT	0.5
Set1.8	claude-sonnet-3.7	TRUE	DE	1
Set1.8	claude-sonnet-3.7	TRUE	FR	1
Set1.8	claude-sonnet-3.7	TRUE	IT	1
Set1.8	deepseek-v3	FALSE	DE	0.7
Set1.8	deepseek-v3	FALSE	FR	1
Set1.8	deepseek-v3	FALSE	IT	0
Set1.8	deepseek-v3	TRUE	DE	1
Set1.8	deepseek-v3	TRUE	FR	1
Set1.8	deepseek-v3	TRUE	IT	0.9
Set1.8	gpt4o	FALSE	DE	1
Set1.8	gpt4o	FALSE	FR	1
Set1.8	gpt4o	FALSE	IT	1
Set1.8	gpt4o	TRUE	DE	1
Set1.8	gpt4o	TRUE	FR	1
Set1.8	gpt4o	TRUE	IT	1
Set1.8	llama31-405b	FALSE	DE	0.5
Set1.8	llama31-405b	FALSE	FR	0.1
Set1.8	llama31-405b	FALSE	IT	0.4
Set1.8	llama31-405b	TRUE	DE	1
Set1.8	llama31-405b	TRUE	FR	0.8
Set1.8	llama31-405b	TRUE	IT	0.5
Set1.8	llama33-70b	FALSE	DE	1
Set1.8	llama33-70b	FALSE	FR	0.9
Set1.8	llama33-70b	FALSE	IT	0
Set1.8	llama33-70b	TRUE	DE	1
Set1.8	llama33-70b	TRUE	FR	1
Set1.8	llama33-70b	TRUE	IT	1
Set1.9	claude-sonnet-3.7	FALSE	DE	0.9
Set1.9	claude-sonnet-3.7	FALSE	FR	1
Set1.9	claude-sonnet-3.7	FALSE	IT	0.2
Set1.9	claude-sonnet-3.7	TRUE	DE	1
Set1.9	claude-sonnet-3.7	TRUE	FR	1
Set1.9	claude-sonnet-3.7	TRUE	IT	0
Set1.9	deepseek-v3	FALSE	DE	0.2
Set1.9	deepseek-v3	FALSE	FR	0
Set1.9	deepseek-v3	FALSE	IT	0
Set1.9	deepseek-v3	TRUE	DE	0.1
Set1.9	deepseek-v3	TRUE	FR	0.2
Set1.9	deepseek-v3	TRUE	IT	0
Set1.9	gpt4o	FALSE	DE	0.6
Set1.9	gpt4o	FALSE	FR	1
Set1.9	gpt4o	FALSE	IT	0.7
Set1.9	gpt4o	TRUE	DE	0.4
Set1.9	gpt4o	TRUE	FR	0.9
Set1.9	gpt4o	TRUE	IT	0
Set1.9	llama31-405b	FALSE	DE	0
Set1.9	llama31-405b	FALSE	FR	0.9
Set1.9	llama31-405b	FALSE	IT	0.1
Set1.9	llama31-405b	TRUE	DE	0
Set1.9	llama31-405b	TRUE	FR	1
Set1.9	llama31-405b	TRUE	IT	0.2
Set1.9	llama33-70b	FALSE	DE	0.4
Set1.9	llama33-70b	FALSE	FR	0
Set1.9	llama33-70b	FALSE	IT	0
Set1.9	llama33-70b	TRUE	DE	0
Set1.9	llama33-70b	TRUE	FR	0.5
Set1.9	llama33-70b	TRUE	IT	0
Set2.1	claude-sonnet-3.7	FALSE	DE	1
Set2.1	claude-sonnet-3.7	FALSE	FR	1
Set2.1	claude-sonnet-3.7	FALSE	IT	1
Set2.1	claude-sonnet-3.7	TRUE	DE	1
Set2.1	claude-sonnet-3.7	TRUE	FR	1
Set2.1	claude-sonnet-3.7	TRUE	IT	1
Set2.1	deepseek-v3	FALSE	DE	1
Set2.1	deepseek-v3	FALSE	FR	1
Set2.1	deepseek-v3	FALSE	IT	0.9
Set2.1	deepseek-v3	TRUE	DE	1
Set2.1	deepseek-v3	TRUE	FR	1
Set2.1	deepseek-v3	TRUE	IT	0.8
Set2.1	gpt4o	FALSE	DE	1
Set2.1	gpt4o	FALSE	FR	1
Set2.1	gpt4o	FALSE	IT	1
Set2.1	gpt4o	TRUE	DE	1
Set2.1	gpt4o	TRUE	FR	1
Set2.1	gpt4o	TRUE	IT	1
Set2.1	llama31-405b	FALSE	DE	1
Set2.1	llama31-405b	FALSE	FR	0.1
Set2.1	llama31-405b	FALSE	IT	0.9
Set2.1	llama31-405b	TRUE	DE	1
Set2.1	llama31-405b	TRUE	FR	0.6
Set2.1	llama31-405b	TRUE	IT	0.8
Set2.1	llama33-70b	FALSE	DE	0.1
Set2.1	llama33-70b	FALSE	FR	0.9
Set2.1	llama33-70b	FALSE	IT	0.1
Set2.1	llama33-70b	TRUE	DE	0.8
Set2.1	llama33-70b	TRUE	FR	1
Set2.1	llama33-70b	TRUE	IT	1
Set2.10	claude-sonnet-3.7	FALSE	DE	0.3
Set2.10	claude-sonnet-3.7	FALSE	FR	1
Set2.10	claude-sonnet-3.7	FALSE	IT	1
Set2.10	claude-sonnet-3.7	TRUE	DE	1
Set2.10	claude-sonnet-3.7	TRUE	FR	1
Set2.10	claude-sonnet-3.7	TRUE	IT	1
Set2.10	deepseek-v3	FALSE	DE	1
Set2.10	deepseek-v3	FALSE	FR	1
Set2.10	deepseek-v3	FALSE	IT	1
Set2.10	deepseek-v3	TRUE	DE	1
Set2.10	deepseek-v3	TRUE	FR	1
Set2.10	deepseek-v3	TRUE	IT	1
Set2.10	gpt4o	FALSE	DE	1
Set2.10	gpt4o	FALSE	FR	1
Set2.10	gpt4o	FALSE	IT	1
Set2.10	gpt4o	TRUE	DE	1
Set2.10	gpt4o	TRUE	FR	1
Set2.10	gpt4o	TRUE	IT	1
Set2.10	llama31-405b	FALSE	DE	0.8
Set2.10	llama31-405b	FALSE	FR	0.5
Set2.10	llama31-405b	FALSE	IT	0.5
Set2.10	llama31-405b	TRUE	DE	1
Set2.10	llama31-405b	TRUE	FR	1
Set2.10	llama31-405b	TRUE	IT	1
Set2.10	llama33-70b	FALSE	DE	1
Set2.10	llama33-70b	FALSE	FR	1
Set2.10	llama33-70b	FALSE	IT	0.7
Set2.10	llama33-70b	TRUE	DE	1
Set2.10	llama33-70b	TRUE	FR	1
Set2.10	llama33-70b	TRUE	IT	1
Set2.11	claude-sonnet-3.7	FALSE	DE	0
Set2.11	claude-sonnet-3.7	FALSE	FR	0
Set2.11	claude-sonnet-3.7	FALSE	IT	0
Set2.11	claude-sonnet-3.7	TRUE	DE	0
Set2.11	claude-sonnet-3.7	TRUE	FR	0
Set2.11	claude-sonnet-3.7	TRUE	IT	0
Set2.11	deepseek-v3	FALSE	DE	0
Set2.11	deepseek-v3	FALSE	FR	0
Set2.11	deepseek-v3	FALSE	IT	0
Set2.11	deepseek-v3	TRUE	DE	0
Set2.11	deepseek-v3	TRUE	FR	0
Set2.11	deepseek-v3	TRUE	IT	0
Set2.11	gpt4o	FALSE	DE	0
Set2.11	gpt4o	FALSE	FR	0
Set2.11	gpt4o	FALSE	IT	0
Set2.11	gpt4o	TRUE	DE	0
Set2.11	gpt4o	TRUE	FR	0
Set2.11	gpt4o	TRUE	IT	0
Set2.11	llama31-405b	FALSE	DE	0
Set2.11	llama31-405b	FALSE	FR	0
Set2.11	llama31-405b	FALSE	IT	0
Set2.11	llama31-405b	TRUE	DE	0
Set2.11	llama31-405b	TRUE	FR	0
Set2.11	llama31-405b	TRUE	IT	0
Set2.11	llama33-70b	FALSE	DE	0
Set2.11	llama33-70b	FALSE	FR	0
Set2.11	llama33-70b	FALSE	IT	0
Set2.11	llama33-70b	TRUE	DE	0
Set2.11	llama33-70b	TRUE	FR	0
Set2.11	llama33-70b	TRUE	IT	0
Set2.13	claude-sonnet-3.7	FALSE	DE	1
Set2.13	claude-sonnet-3.7	FALSE	FR	1
Set2.13	claude-sonnet-3.7	FALSE	IT	1
Set2.13	claude-sonnet-3.7	TRUE	DE	1
Set2.13	claude-sonnet-3.7	TRUE	FR	1
Set2.13	claude-sonnet-3.7	TRUE	IT	1
Set2.13	deepseek-v3	FALSE	DE	1
Set2.13	deepseek-v3	FALSE	FR	1
Set2.13	deepseek-v3	FALSE	IT	1
Set2.13	deepseek-v3	TRUE	DE	1
Set2.13	deepseek-v3	TRUE	FR	1
Set2.13	deepseek-v3	TRUE	IT	1
Set2.13	gpt4o	FALSE	DE	1
Set2.13	gpt4o	FALSE	FR	1
Set2.13	gpt4o	FALSE	IT	1
Set2.13	gpt4o	TRUE	DE	1
Set2.13	gpt4o	TRUE	FR	1
Set2.13	gpt4o	TRUE	IT	1
Set2.13	llama31-405b	FALSE	DE	0.9
Set2.13	llama31-405b	FALSE	FR	0.3
Set2.13	llama31-405b	FALSE	IT	0.8
Set2.13	llama31-405b	TRUE	DE	1
Set2.13	llama31-405b	TRUE	FR	1
Set2.13	llama31-405b	TRUE	IT	1
Set2.13	llama33-70b	FALSE	DE	1
Set2.13	llama33-70b	FALSE	FR	1
Set2.13	llama33-70b	FALSE	IT	0.6
Set2.13	llama33-70b	TRUE	DE	1
Set2.13	llama33-70b	TRUE	FR	1
Set2.13	llama33-70b	TRUE	IT	1
Set2.15	claude-sonnet-3.7	FALSE	DE	1
Set2.15	claude-sonnet-3.7	FALSE	FR	1
Set2.15	claude-sonnet-3.7	FALSE	IT	1
Set2.15	claude-sonnet-3.7	TRUE	DE	1
Set2.15	claude-sonnet-3.7	TRUE	FR	1
Set2.15	claude-sonnet-3.7	TRUE	IT	1
Set2.15	deepseek-v3	FALSE	DE	1
Set2.15	deepseek-v3	FALSE	FR	1
Set2.15	deepseek-v3	FALSE	IT	0.6
Set2.15	deepseek-v3	TRUE	DE	1
Set2.15	deepseek-v3	TRUE	FR	1
Set2.15	deepseek-v3	TRUE	IT	1
Set2.15	gpt4o	FALSE	DE	1
Set2.15	gpt4o	FALSE	FR	1
Set2.15	gpt4o	FALSE	IT	1
Set2.15	gpt4o	TRUE	DE	1
Set2.15	gpt4o	TRUE	FR	1
Set2.15	gpt4o	TRUE	IT	1
Set2.15	llama31-405b	FALSE	DE	0.8
Set2.15	llama31-405b	FALSE	FR	0.8
Set2.15	llama31-405b	FALSE	IT	1
Set2.15	llama31-405b	TRUE	DE	1
Set2.15	llama31-405b	TRUE	FR	1
Set2.15	llama31-405b	TRUE	IT	1
Set2.15	llama33-70b	FALSE	DE	1
Set2.15	llama33-70b	FALSE	FR	1
Set2.15	llama33-70b	FALSE	IT	0
Set2.15	llama33-70b	TRUE	DE	1
Set2.15	llama33-70b	TRUE	FR	1
Set2.15	llama33-70b	TRUE	IT	1
Set2.16	claude-sonnet-3.7	FALSE	DE	0.4
Set2.16	claude-sonnet-3.7	FALSE	FR	1
Set2.16	claude-sonnet-3.7	FALSE	IT	1
Set2.16	claude-sonnet-3.7	TRUE	DE	0.8
Set2.16	claude-sonnet-3.7	TRUE	FR	1
Set2.16	claude-sonnet-3.7	TRUE	IT	1
Set2.16	deepseek-v3	FALSE	DE	0
Set2.16	deepseek-v3	FALSE	FR	0
Set2.16	deepseek-v3	FALSE	IT	0
Set2.16	deepseek-v3	TRUE	DE	0
Set2.16	deepseek-v3	TRUE	FR	0
Set2.16	deepseek-v3	TRUE	IT	0
Set2.16	gpt4o	FALSE	DE	0.8
Set2.16	gpt4o	FALSE	FR	0.1
Set2.16	gpt4o	FALSE	IT	0
Set2.16	gpt4o	TRUE	DE	0.5
Set2.16	gpt4o	TRUE	FR	0
Set2.16	gpt4o	TRUE	IT	0
Set2.16	llama31-405b	FALSE	DE	0.5
Set2.16	llama31-405b	FALSE	FR	0.2
Set2.16	llama31-405b	FALSE	IT	0.6
Set2.16	llama31-405b	TRUE	DE	1
Set2.16	llama31-405b	TRUE	FR	0.9
Set2.16	llama31-405b	TRUE	IT	0.8
Set2.16	llama33-70b	FALSE	DE	0.9
Set2.16	llama33-70b	FALSE	FR	0
Set2.16	llama33-70b	FALSE	IT	0
Set2.16	llama33-70b	TRUE	DE	1
Set2.16	llama33-70b	TRUE	FR	0
Set2.16	llama33-70b	TRUE	IT	0
Set2.17	claude-sonnet-3.7	FALSE	DE	1
Set2.17	claude-sonnet-3.7	FALSE	FR	1
Set2.17	claude-sonnet-3.7	FALSE	IT	1
Set2.17	claude-sonnet-3.7	TRUE	DE	1
Set2.17	claude-sonnet-3.7	TRUE	FR	1
Set2.17	claude-sonnet-3.7	TRUE	IT	1
Set2.17	deepseek-v3	FALSE	DE	1
Set2.17	deepseek-v3	FALSE	FR	1
Set2.17	deepseek-v3	FALSE	IT	1
Set2.17	deepseek-v3	TRUE	DE	1
Set2.17	deepseek-v3	TRUE	FR	1
Set2.17	deepseek-v3	TRUE	IT	1
Set2.17	gpt4o	FALSE	DE	1
Set2.17	gpt4o	FALSE	FR	1
Set2.17	gpt4o	FALSE	IT	1
Set2.17	gpt4o	TRUE	DE	1
Set2.17	gpt4o	TRUE	FR	1
Set2.17	gpt4o	TRUE	IT	1
Set2.17	llama31-405b	FALSE	DE	0.7
Set2.17	llama31-405b	FALSE	FR	0.3
Set2.17	llama31-405b	FALSE	IT	0.9
Set2.17	llama31-405b	TRUE	DE	1
Set2.17	llama31-405b	TRUE	FR	1
Set2.17	llama31-405b	TRUE	IT	1
Set2.17	llama33-70b	FALSE	DE	1
Set2.17	llama33-70b	FALSE	FR	1
Set2.17	llama33-70b	FALSE	IT	0.1
Set2.17	llama33-70b	TRUE	DE	1
Set2.17	llama33-70b	TRUE	FR	1
Set2.17	llama33-70b	TRUE	IT	1
Set2.18	claude-sonnet-3.7	FALSE	DE	1
Set2.18	claude-sonnet-3.7	FALSE	FR	1
Set2.18	claude-sonnet-3.7	FALSE	IT	1
Set2.18	claude-sonnet-3.7	TRUE	DE	1
Set2.18	claude-sonnet-3.7	TRUE	FR	1
Set2.18	claude-sonnet-3.7	TRUE	IT	1
Set2.18	deepseek-v3	FALSE	DE	0.9
Set2.18	deepseek-v3	FALSE	FR	1
Set2.18	deepseek-v3	FALSE	IT	0.9
Set2.18	deepseek-v3	TRUE	DE	1
Set2.18	deepseek-v3	TRUE	FR	1
Set2.18	deepseek-v3	TRUE	IT	1
Set2.18	gpt4o	FALSE	DE	1
Set2.18	gpt4o	FALSE	FR	1
Set2.18	gpt4o	FALSE	IT	1
Set2.18	gpt4o	TRUE	DE	1
Set2.18	gpt4o	TRUE	FR	1
Set2.18	gpt4o	TRUE	IT	1
Set2.18	llama31-405b	FALSE	DE	0.9
Set2.18	llama31-405b	FALSE	FR	0.3
Set2.18	llama31-405b	FALSE	IT	1
Set2.18	llama31-405b	TRUE	DE	1
Set2.18	llama31-405b	TRUE	FR	1
Set2.18	llama31-405b	TRUE	IT	1
Set2.18	llama33-70b	FALSE	DE	1
Set2.18	llama33-70b	FALSE	FR	0
Set2.18	llama33-70b	FALSE	IT	0
Set2.18	llama33-70b	TRUE	DE	1
Set2.18	llama33-70b	TRUE	FR	0
Set2.18	llama33-70b	TRUE	IT	1
Set2.19	claude-sonnet-3.7	FALSE	DE	1
Set2.19	claude-sonnet-3.7	FALSE	FR	1
Set2.19	claude-sonnet-3.7	FALSE	IT	1
Set2.19	claude-sonnet-3.7	TRUE	DE	1
Set2.19	claude-sonnet-3.7	TRUE	FR	1
Set2.19	claude-sonnet-3.7	TRUE	IT	1
Set2.19	deepseek-v3	FALSE	DE	0.1
Set2.19	deepseek-v3	FALSE	FR	0
Set2.19	deepseek-v3	FALSE	IT	0
Set2.19	deepseek-v3	TRUE	DE	0
Set2.19	deepseek-v3	TRUE	FR	0.9
Set2.19	deepseek-v3	TRUE	IT	0
Set2.19	gpt4o	FALSE	DE	1
Set2.19	gpt4o	FALSE	FR	0.9
Set2.19	gpt4o	FALSE	IT	0.1
Set2.19	gpt4o	TRUE	DE	0.7
Set2.19	gpt4o	TRUE	FR	0.6
Set2.19	gpt4o	TRUE	IT	0.5
Set2.19	llama31-405b	FALSE	DE	0.7
Set2.19	llama31-405b	FALSE	FR	0.9
Set2.19	llama31-405b	FALSE	IT	0.7
Set2.19	llama31-405b	TRUE	DE	1
Set2.19	llama31-405b	TRUE	FR	1
Set2.19	llama31-405b	TRUE	IT	1
Set2.19	llama33-70b	FALSE	DE	0.1
Set2.19	llama33-70b	FALSE	FR	0.6
Set2.19	llama33-70b	FALSE	IT	0
Set2.19	llama33-70b	TRUE	DE	0.5
Set2.19	llama33-70b	TRUE	FR	1
Set2.19	llama33-70b	TRUE	IT	0.9
Set2.2	claude-sonnet-3.7	FALSE	DE	0
Set2.2	claude-sonnet-3.7	FALSE	FR	0.5
Set2.2	claude-sonnet-3.7	FALSE	IT	0.2
Set2.2	claude-sonnet-3.7	TRUE	DE	0.4
Set2.2	claude-sonnet-3.7	TRUE	FR	0.9
Set2.2	claude-sonnet-3.7	TRUE	IT	0
Set2.2	deepseek-v3	FALSE	DE	0.6
Set2.2	deepseek-v3	FALSE	FR	0
Set2.2	deepseek-v3	FALSE	IT	0
Set2.2	deepseek-v3	TRUE	DE	0.5
Set2.2	deepseek-v3	TRUE	FR	0.1
Set2.2	deepseek-v3	TRUE	IT	0.1
Set2.2	gpt4o	FALSE	DE	0
Set2.2	gpt4o	FALSE	FR	0
Set2.2	gpt4o	FALSE	IT	0
Set2.2	gpt4o	TRUE	DE	0.7
Set2.2	gpt4o	TRUE	FR	0
Set2.2	gpt4o	TRUE	IT	0
Set2.2	llama31-405b	FALSE	DE	0.2
Set2.2	llama31-405b	FALSE	FR	0
Set2.2	llama31-405b	FALSE	IT	0.2
Set2.2	llama31-405b	TRUE	DE	0.1
Set2.2	llama31-405b	TRUE	FR	0.2
Set2.2	llama31-405b	TRUE	IT	0.8
Set2.2	llama33-70b	FALSE	DE	0
Set2.2	llama33-70b	FALSE	FR	0
Set2.2	llama33-70b	FALSE	IT	0
Set2.2	llama33-70b	TRUE	DE	0
Set2.2	llama33-70b	TRUE	FR	0
Set2.2	llama33-70b	TRUE	IT	0
Set2.20	claude-sonnet-3.7	FALSE	DE	1
Set2.20	claude-sonnet-3.7	FALSE	FR	1
Set2.20	claude-sonnet-3.7	FALSE	IT	1
Set2.20	claude-sonnet-3.7	TRUE	DE	1
Set2.20	claude-sonnet-3.7	TRUE	FR	1
Set2.20	claude-sonnet-3.7	TRUE	IT	1
Set2.20	deepseek-v3	FALSE	DE	1
Set2.20	deepseek-v3	FALSE	FR	1
Set2.20	deepseek-v3	FALSE	IT	1
Set2.20	deepseek-v3	TRUE	DE	1
Set2.20	deepseek-v3	TRUE	FR	1
Set2.20	deepseek-v3	TRUE	IT	1
Set2.20	gpt4o	FALSE	DE	1
Set2.20	gpt4o	FALSE	FR	1
Set2.20	gpt4o	FALSE	IT	1
Set2.20	gpt4o	TRUE	DE	1
Set2.20	gpt4o	TRUE	FR	1
Set2.20	gpt4o	TRUE	IT	1
Set2.20	llama31-405b	FALSE	DE	0.6
Set2.20	llama31-405b	FALSE	FR	0.5
Set2.20	llama31-405b	FALSE	IT	1
Set2.20	llama31-405b	TRUE	DE	1
Set2.20	llama31-405b	TRUE	FR	0.7
Set2.20	llama31-405b	TRUE	IT	1
Set2.20	llama33-70b	FALSE	DE	1
Set2.20	llama33-70b	FALSE	FR	1
Set2.20	llama33-70b	FALSE	IT	0
Set2.20	llama33-70b	TRUE	DE	1
Set2.20	llama33-70b	TRUE	FR	1
Set2.20	llama33-70b	TRUE	IT	1
Set2.21	claude-sonnet-3.7	FALSE	DE	1
Set2.21	claude-sonnet-3.7	FALSE	FR	1
Set2.21	claude-sonnet-3.7	FALSE	IT	1
Set2.21	claude-sonnet-3.7	TRUE	DE	1
Set2.21	claude-sonnet-3.7	TRUE	FR	1
Set2.21	claude-sonnet-3.7	TRUE	IT	1
Set2.21	deepseek-v3	FALSE	DE	1
Set2.21	deepseek-v3	FALSE	FR	1
Set2.21	deepseek-v3	FALSE	IT	1
Set2.21	deepseek-v3	TRUE	DE	1
Set2.21	deepseek-v3	TRUE	FR	1
Set2.21	deepseek-v3	TRUE	IT	1
Set2.21	gpt4o	FALSE	DE	1
Set2.21	gpt4o	FALSE	FR	1
Set2.21	gpt4o	FALSE	IT	1
Set2.21	gpt4o	TRUE	DE	1
Set2.21	gpt4o	TRUE	FR	1
Set2.21	gpt4o	TRUE	IT	1
Set2.21	llama31-405b	FALSE	DE	1
Set2.21	llama31-405b	FALSE	FR	0.5
Set2.21	llama31-405b	FALSE	IT	0.5
Set2.21	llama31-405b	TRUE	DE	1
Set2.21	llama31-405b	TRUE	FR	1
Set2.21	llama31-405b	TRUE	IT	0.8
Set2.21	llama33-70b	FALSE	DE	1
Set2.21	llama33-70b	FALSE	FR	0.9
Set2.21	llama33-70b	FALSE	IT	0.6
Set2.21	llama33-70b	TRUE	DE	1
Set2.21	llama33-70b	TRUE	FR	1
Set2.21	llama33-70b	TRUE	IT	1
Set2.22	claude-sonnet-3.7	FALSE	DE	1
Set2.22	claude-sonnet-3.7	FALSE	FR	1
Set2.22	claude-sonnet-3.7	FALSE	IT	1
Set2.22	claude-sonnet-3.7	TRUE	DE	1
Set2.22	claude-sonnet-3.7	TRUE	FR	1
Set2.22	claude-sonnet-3.7	TRUE	IT	1
Set2.22	deepseek-v3	FALSE	DE	1
Set2.22	deepseek-v3	FALSE	FR	1
Set2.22	deepseek-v3	FALSE	IT	1
Set2.22	deepseek-v3	TRUE	DE	1
Set2.22	deepseek-v3	TRUE	FR	1
Set2.22	deepseek-v3	TRUE	IT	1
Set2.22	gpt4o	FALSE	DE	1
Set2.22	gpt4o	FALSE	FR	1
Set2.22	gpt4o	FALSE	IT	1
Set2.22	gpt4o	TRUE	DE	1
Set2.22	gpt4o	TRUE	FR	1
Set2.22	gpt4o	TRUE	IT	1
Set2.22	llama31-405b	FALSE	DE	1
Set2.22	llama31-405b	FALSE	FR	0.1
Set2.22	llama31-405b	FALSE	IT	0.4
Set2.22	llama31-405b	TRUE	DE	1
Set2.22	llama31-405b	TRUE	FR	1
Set2.22	llama31-405b	TRUE	IT	1
Set2.22	llama33-70b	FALSE	DE	1
Set2.22	llama33-70b	FALSE	FR	1
Set2.22	llama33-70b	FALSE	IT	0.8
Set2.22	llama33-70b	TRUE	DE	1
Set2.22	llama33-70b	TRUE	FR	1
Set2.22	llama33-70b	TRUE	IT	1
Set2.23	claude-sonnet-3.7	FALSE	DE	0.3
Set2.23	claude-sonnet-3.7	FALSE	FR	1
Set2.23	claude-sonnet-3.7	FALSE	IT	0
Set2.23	claude-sonnet-3.7	TRUE	DE	0
Set2.23	claude-sonnet-3.7	TRUE	FR	1
Set2.23	claude-sonnet-3.7	TRUE	IT	0
Set2.23	deepseek-v3	FALSE	DE	0
Set2.23	deepseek-v3	FALSE	FR	1
Set2.23	deepseek-v3	FALSE	IT	0
Set2.23	deepseek-v3	TRUE	DE	0
Set2.23	deepseek-v3	TRUE	FR	0.8
Set2.23	deepseek-v3	TRUE	IT	0
Set2.23	gpt4o	FALSE	DE	1
Set2.23	gpt4o	FALSE	FR	1
Set2.23	gpt4o	FALSE	IT	0
Set2.23	gpt4o	TRUE	DE	1
Set2.23	gpt4o	TRUE	FR	1
Set2.23	gpt4o	TRUE	IT	0
Set2.23	llama31-405b	FALSE	DE	0.9
Set2.23	llama31-405b	FALSE	FR	0.9
Set2.23	llama31-405b	FALSE	IT	0.1
Set2.23	llama31-405b	TRUE	DE	1
Set2.23	llama31-405b	TRUE	FR	1
Set2.23	llama31-405b	TRUE	IT	0
Set2.23	llama33-70b	FALSE	DE	0
Set2.23	llama33-70b	FALSE	FR	0
Set2.23	llama33-70b	FALSE	IT	0
Set2.23	llama33-70b	TRUE	DE	0
Set2.23	llama33-70b	TRUE	FR	0.2
Set2.23	llama33-70b	TRUE	IT	0
Set2.24	claude-sonnet-3.7	FALSE	DE	1
Set2.24	claude-sonnet-3.7	FALSE	FR	1
Set2.24	claude-sonnet-3.7	FALSE	IT	1
Set2.24	claude-sonnet-3.7	TRUE	DE	1
Set2.24	claude-sonnet-3.7	TRUE	FR	1
Set2.24	claude-sonnet-3.7	TRUE	IT	1
Set2.24	deepseek-v3	FALSE	DE	1
Set2.24	deepseek-v3	FALSE	FR	0.6
Set2.24	deepseek-v3	FALSE	IT	0.8
Set2.24	deepseek-v3	TRUE	DE	1
Set2.24	deepseek-v3	TRUE	FR	0
Set2.24	deepseek-v3	TRUE	IT	0.7
Set2.24	gpt4o	FALSE	DE	1
Set2.24	gpt4o	FALSE	FR	1
Set2.24	gpt4o	FALSE	IT	1
Set2.24	gpt4o	TRUE	DE	1
Set2.24	gpt4o	TRUE	FR	1
Set2.24	gpt4o	TRUE	IT	1
Set2.24	llama31-405b	FALSE	DE	0
Set2.24	llama31-405b	FALSE	FR	0
Set2.24	llama31-405b	FALSE	IT	0
Set2.24	llama31-405b	TRUE	DE	0
Set2.24	llama31-405b	TRUE	FR	0
Set2.24	llama31-405b	TRUE	IT	0
Set2.24	llama33-70b	FALSE	DE	1
Set2.24	llama33-70b	FALSE	FR	0
Set2.24	llama33-70b	FALSE	IT	0
Set2.24	llama33-70b	TRUE	DE	1
Set2.24	llama33-70b	TRUE	FR	0
Set2.24	llama33-70b	TRUE	IT	0
Set2.25	claude-sonnet-3.7	FALSE	DE	1
Set2.25	claude-sonnet-3.7	FALSE	FR	1
Set2.25	claude-sonnet-3.7	FALSE	IT	1
Set2.25	claude-sonnet-3.7	TRUE	DE	1
Set2.25	claude-sonnet-3.7	TRUE	FR	1
Set2.25	claude-sonnet-3.7	TRUE	IT	1
Set2.25	deepseek-v3	FALSE	DE	0
Set2.25	deepseek-v3	FALSE	FR	0.8
Set2.25	deepseek-v3	FALSE	IT	0.7
Set2.25	deepseek-v3	TRUE	DE	1
Set2.25	deepseek-v3	TRUE	FR	1
Set2.25	deepseek-v3	TRUE	IT	1
Set2.25	gpt4o	FALSE	DE	1
Set2.25	gpt4o	FALSE	FR	1
Set2.25	gpt4o	FALSE	IT	1
Set2.25	gpt4o	TRUE	DE	1
Set2.25	gpt4o	TRUE	FR	1
Set2.25	gpt4o	TRUE	IT	1
Set2.25	llama31-405b	FALSE	DE	0.9
Set2.25	llama31-405b	FALSE	FR	0.4
Set2.25	llama31-405b	FALSE	IT	1
Set2.25	llama31-405b	TRUE	DE	1
Set2.25	llama31-405b	TRUE	FR	1
Set2.25	llama31-405b	TRUE	IT	1
Set2.25	llama33-70b	FALSE	DE	0.1
Set2.25	llama33-70b	FALSE	FR	0
Set2.25	llama33-70b	FALSE	IT	0
Set2.25	llama33-70b	TRUE	DE	1
Set2.25	llama33-70b	TRUE	FR	0.6
Set2.25	llama33-70b	TRUE	IT	1
Set2.26	claude-sonnet-3.7	FALSE	DE	0.7
Set2.26	claude-sonnet-3.7	FALSE	FR	1
Set2.26	claude-sonnet-3.7	FALSE	IT	1
Set2.26	claude-sonnet-3.7	TRUE	DE	1
Set2.26	claude-sonnet-3.7	TRUE	FR	1
Set2.26	claude-sonnet-3.7	TRUE	IT	1
Set2.26	deepseek-v3	FALSE	DE	0.2
Set2.26	deepseek-v3	FALSE	FR	1
Set2.26	deepseek-v3	FALSE	IT	1
Set2.26	deepseek-v3	TRUE	DE	0
Set2.26	deepseek-v3	TRUE	FR	1
Set2.26	deepseek-v3	TRUE	IT	0.9
Set2.26	gpt4o	FALSE	DE	1
Set2.26	gpt4o	FALSE	FR	1
Set2.26	gpt4o	FALSE	IT	1
Set2.26	gpt4o	TRUE	DE	1
Set2.26	gpt4o	TRUE	FR	1
Set2.26	gpt4o	TRUE	IT	1
Set2.26	llama31-405b	FALSE	DE	0.2
Set2.26	llama31-405b	FALSE	FR	0.4
Set2.26	llama31-405b	FALSE	IT	0.8
Set2.26	llama31-405b	TRUE	DE	0
Set2.26	llama31-405b	TRUE	FR	0.4
Set2.26	llama31-405b	TRUE	IT	1
Set2.26	llama33-70b	FALSE	DE	1
Set2.26	llama33-70b	FALSE	FR	0.7
Set2.26	llama33-70b	FALSE	IT	0
Set2.26	llama33-70b	TRUE	DE	1
Set2.26	llama33-70b	TRUE	FR	1
Set2.26	llama33-70b	TRUE	IT	0
Set2.27	claude-sonnet-3.7	FALSE	DE	0
Set2.27	claude-sonnet-3.7	FALSE	FR	0.2
Set2.27	claude-sonnet-3.7	FALSE	IT	0.3
Set2.27	claude-sonnet-3.7	TRUE	DE	0
Set2.27	claude-sonnet-3.7	TRUE	FR	0
Set2.27	claude-sonnet-3.7	TRUE	IT	0.9
Set2.27	deepseek-v3	FALSE	DE	0
Set2.27	deepseek-v3	FALSE	FR	0
Set2.27	deepseek-v3	FALSE	IT	0
Set2.27	deepseek-v3	TRUE	DE	0
Set2.27	deepseek-v3	TRUE	FR	0
Set2.27	deepseek-v3	TRUE	IT	0
Set2.27	gpt4o	FALSE	DE	0
Set2.27	gpt4o	FALSE	FR	0
Set2.27	gpt4o	FALSE	IT	0
Set2.27	gpt4o	TRUE	DE	0
Set2.27	gpt4o	TRUE	FR	0
Set2.27	gpt4o	TRUE	IT	0.1
Set2.27	llama31-405b	FALSE	DE	0
Set2.27	llama31-405b	FALSE	FR	0
Set2.27	llama31-405b	FALSE	IT	0
Set2.27	llama31-405b	TRUE	DE	0
Set2.27	llama31-405b	TRUE	FR	0
Set2.27	llama31-405b	TRUE	IT	0
Set2.27	llama33-70b	FALSE	DE	0.1
Set2.27	llama33-70b	FALSE	FR	0
Set2.27	llama33-70b	FALSE	IT	0.4
Set2.27	llama33-70b	TRUE	DE	0
Set2.27	llama33-70b	TRUE	FR	0
Set2.27	llama33-70b	TRUE	IT	1
Set2.28	claude-sonnet-3.7	FALSE	DE	0.9
Set2.28	claude-sonnet-3.7	FALSE	FR	1
Set2.28	claude-sonnet-3.7	FALSE	IT	1
Set2.28	claude-sonnet-3.7	TRUE	DE	1
Set2.28	claude-sonnet-3.7	TRUE	FR	1
Set2.28	claude-sonnet-3.7	TRUE	IT	1
Set2.28	deepseek-v3	FALSE	DE	1
Set2.28	deepseek-v3	FALSE	FR	1
Set2.28	deepseek-v3	FALSE	IT	1
Set2.28	deepseek-v3	TRUE	DE	1
Set2.28	deepseek-v3	TRUE	FR	1
Set2.28	deepseek-v3	TRUE	IT	0.7
Set2.28	gpt4o	FALSE	DE	1
Set2.28	gpt4o	FALSE	FR	1
Set2.28	gpt4o	FALSE	IT	1
Set2.28	gpt4o	TRUE	DE	1
Set2.28	gpt4o	TRUE	FR	1
Set2.28	gpt4o	TRUE	IT	1
Set2.28	llama31-405b	FALSE	DE	1
Set2.28	llama31-405b	FALSE	FR	0
Set2.28	llama31-405b	FALSE	IT	0.2
Set2.28	llama31-405b	TRUE	DE	1
Set2.28	llama31-405b	TRUE	FR	0.3
Set2.28	llama31-405b	TRUE	IT	0
Set2.28	llama33-70b	FALSE	DE	1
Set2.28	llama33-70b	FALSE	FR	0.9
Set2.28	llama33-70b	FALSE	IT	0.2
Set2.28	llama33-70b	TRUE	DE	1
Set2.28	llama33-70b	TRUE	FR	0.9
Set2.28	llama33-70b	TRUE	IT	1
Set2.3	claude-sonnet-3.7	FALSE	DE	0.5
Set2.3	claude-sonnet-3.7	FALSE	FR	0
Set2.3	claude-sonnet-3.7	FALSE	IT	1
Set2.3	claude-sonnet-3.7	TRUE	DE	1
Set2.3	claude-sonnet-3.7	TRUE	FR	0.1
Set2.3	claude-sonnet-3.7	TRUE	IT	1
Set2.3	deepseek-v3	FALSE	DE	0.3
Set2.3	deepseek-v3	FALSE	FR	1
Set2.3	deepseek-v3	FALSE	IT	0.7
Set2.3	deepseek-v3	TRUE	DE	1
Set2.3	deepseek-v3	TRUE	FR	0.9
Set2.3	deepseek-v3	TRUE	IT	1
Set2.3	gpt4o	FALSE	DE	1
Set2.3	gpt4o	FALSE	FR	1
Set2.3	gpt4o	FALSE	IT	0.8
Set2.3	gpt4o	TRUE	DE	0.6
Set2.3	gpt4o	TRUE	FR	0.9
Set2.3	gpt4o	TRUE	IT	1
Set2.3	llama31-405b	FALSE	DE	0.7
Set2.3	llama31-405b	FALSE	FR	0.2
Set2.3	llama31-405b	FALSE	IT	0.3
Set2.3	llama31-405b	TRUE	DE	1
Set2.3	llama31-405b	TRUE	FR	1
Set2.3	llama31-405b	TRUE	IT	0.9
Set2.3	llama33-70b	FALSE	DE	1
Set2.3	llama33-70b	FALSE	FR	0.5
Set2.3	llama33-70b	FALSE	IT	0
Set2.3	llama33-70b	TRUE	DE	1
Set2.3	llama33-70b	TRUE	FR	1
Set2.3	llama33-70b	TRUE	IT	1
Set2.30	claude-sonnet-3.7	FALSE	DE	1
Set2.30	claude-sonnet-3.7	FALSE	FR	1
Set2.30	claude-sonnet-3.7	FALSE	IT	1
Set2.30	claude-sonnet-3.7	TRUE	DE	1
Set2.30	claude-sonnet-3.7	TRUE	FR	1
Set2.30	claude-sonnet-3.7	TRUE	IT	1
Set2.30	deepseek-v3	FALSE	DE	1
Set2.30	deepseek-v3	FALSE	FR	0.8
Set2.30	deepseek-v3	FALSE	IT	0.9
Set2.30	deepseek-v3	TRUE	DE	1
Set2.30	deepseek-v3	TRUE	FR	1
Set2.30	deepseek-v3	TRUE	IT	0.9
Set2.30	gpt4o	FALSE	DE	1
Set2.30	gpt4o	FALSE	FR	1
Set2.30	gpt4o	FALSE	IT	1
Set2.30	gpt4o	TRUE	DE	1
Set2.30	gpt4o	TRUE	FR	1
Set2.30	gpt4o	TRUE	IT	1
Set2.30	llama31-405b	FALSE	DE	0
Set2.30	llama31-405b	FALSE	FR	0.3
Set2.30	llama31-405b	FALSE	IT	0.7
Set2.30	llama31-405b	TRUE	DE	1
Set2.30	llama31-405b	TRUE	FR	1
Set2.30	llama31-405b	TRUE	IT	1
Set2.30	llama33-70b	FALSE	DE	1
Set2.30	llama33-70b	FALSE	FR	0.8
Set2.30	llama33-70b	FALSE	IT	0
Set2.30	llama33-70b	TRUE	DE	1
Set2.30	llama33-70b	TRUE	FR	1
Set2.30	llama33-70b	TRUE	IT	1
Set2.32	claude-sonnet-3.7	FALSE	DE	1
Set2.32	claude-sonnet-3.7	FALSE	FR	1
Set2.32	claude-sonnet-3.7	FALSE	IT	1
Set2.32	claude-sonnet-3.7	TRUE	DE	1
Set2.32	claude-sonnet-3.7	TRUE	FR	1
Set2.32	claude-sonnet-3.7	TRUE	IT	1
Set2.32	deepseek-v3	FALSE	DE	1
Set2.32	deepseek-v3	FALSE	FR	1
Set2.32	deepseek-v3	FALSE	IT	1
Set2.32	deepseek-v3	TRUE	DE	1
Set2.32	deepseek-v3	TRUE	FR	1
Set2.32	deepseek-v3	TRUE	IT	1
Set2.32	gpt4o	FALSE	DE	1
Set2.32	gpt4o	FALSE	FR	1
Set2.32	gpt4o	FALSE	IT	1
Set2.32	gpt4o	TRUE	DE	1
Set2.32	gpt4o	TRUE	FR	1
Set2.32	gpt4o	TRUE	IT	1
Set2.32	llama31-405b	FALSE	DE	0
Set2.32	llama31-405b	FALSE	FR	0.3
Set2.32	llama31-405b	FALSE	IT	0.9
Set2.32	llama31-405b	TRUE	DE	1
Set2.32	llama31-405b	TRUE	FR	1
Set2.32	llama31-405b	TRUE	IT	1
Set2.32	llama33-70b	FALSE	DE	0.9
Set2.32	llama33-70b	FALSE	FR	0.4
Set2.32	llama33-70b	FALSE	IT	0
Set2.32	llama33-70b	TRUE	DE	1
Set2.32	llama33-70b	TRUE	FR	0.4
Set2.32	llama33-70b	TRUE	IT	0
Set2.35	claude-sonnet-3.7	FALSE	DE	0.8
Set2.35	claude-sonnet-3.7	FALSE	FR	1
Set2.35	claude-sonnet-3.7	FALSE	IT	1
Set2.35	claude-sonnet-3.7	TRUE	DE	1
Set2.35	claude-sonnet-3.7	TRUE	FR	1
Set2.35	claude-sonnet-3.7	TRUE	IT	1
Set2.35	deepseek-v3	FALSE	DE	0
Set2.35	deepseek-v3	FALSE	FR	0
Set2.35	deepseek-v3	FALSE	IT	0
Set2.35	deepseek-v3	TRUE	DE	0
Set2.35	deepseek-v3	TRUE	FR	0.8
Set2.35	deepseek-v3	TRUE	IT	0.1
Set2.35	gpt4o	FALSE	DE	1
Set2.35	gpt4o	FALSE	FR	1
Set2.35	gpt4o	FALSE	IT	1
Set2.35	gpt4o	TRUE	DE	0.9
Set2.35	gpt4o	TRUE	FR	1
Set2.35	gpt4o	TRUE	IT	1
Set2.35	llama31-405b	FALSE	DE	0.6
Set2.35	llama31-405b	FALSE	FR	0.9
Set2.35	llama31-405b	FALSE	IT	1
Set2.35	llama31-405b	TRUE	DE	0
Set2.35	llama31-405b	TRUE	FR	1
Set2.35	llama31-405b	TRUE	IT	1
Set2.35	llama33-70b	FALSE	DE	0
Set2.35	llama33-70b	FALSE	FR	1
Set2.35	llama33-70b	FALSE	IT	0
Set2.35	llama33-70b	TRUE	DE	0
Set2.35	llama33-70b	TRUE	FR	1
Set2.35	llama33-70b	TRUE	IT	0
Set2.36	claude-sonnet-3.7	FALSE	DE	1
Set2.36	claude-sonnet-3.7	FALSE	FR	1
Set2.36	claude-sonnet-3.7	FALSE	IT	1
Set2.36	claude-sonnet-3.7	TRUE	DE	1
Set2.36	claude-sonnet-3.7	TRUE	FR	1
Set2.36	claude-sonnet-3.7	TRUE	IT	1
Set2.36	deepseek-v3	FALSE	DE	0.2
Set2.36	deepseek-v3	FALSE	FR	0
Set2.36	deepseek-v3	FALSE	IT	0
Set2.36	deepseek-v3	TRUE	DE	0.6
Set2.36	deepseek-v3	TRUE	FR	0.3
Set2.36	deepseek-v3	TRUE	IT	0
Set2.36	gpt4o	FALSE	DE	0
Set2.36	gpt4o	FALSE	FR	0.8
Set2.36	gpt4o	FALSE	IT	0.1
Set2.36	gpt4o	TRUE	DE	0.6
Set2.36	gpt4o	TRUE	FR	0.8
Set2.36	gpt4o	TRUE	IT	0.3
Set2.36	llama31-405b	FALSE	DE	0
Set2.36	llama31-405b	FALSE	FR	0.6
Set2.36	llama31-405b	FALSE	IT	0.7
Set2.36	llama31-405b	TRUE	DE	1
Set2.36	llama31-405b	TRUE	FR	1
Set2.36	llama31-405b	TRUE	IT	1
Set2.36	llama33-70b	FALSE	DE	0.1
Set2.36	llama33-70b	FALSE	FR	1
Set2.36	llama33-70b	FALSE	IT	0
Set2.36	llama33-70b	TRUE	DE	0.5
Set2.36	llama33-70b	TRUE	FR	1
Set2.36	llama33-70b	TRUE	IT	1
Set2.37	claude-sonnet-3.7	FALSE	DE	0.8
Set2.37	claude-sonnet-3.7	FALSE	FR	1
Set2.37	claude-sonnet-3.7	FALSE	IT	1
Set2.37	claude-sonnet-3.7	TRUE	DE	1
Set2.37	claude-sonnet-3.7	TRUE	FR	1
Set2.37	claude-sonnet-3.7	TRUE	IT	1
Set2.37	deepseek-v3	FALSE	DE	1
Set2.37	deepseek-v3	FALSE	FR	1
Set2.37	deepseek-v3	FALSE	IT	1
Set2.37	deepseek-v3	TRUE	DE	1
Set2.37	deepseek-v3	TRUE	FR	1
Set2.37	deepseek-v3	TRUE	IT	1
Set2.37	gpt4o	FALSE	DE	1
Set2.37	gpt4o	FALSE	FR	1
Set2.37	gpt4o	FALSE	IT	1
Set2.37	gpt4o	TRUE	DE	1
Set2.37	gpt4o	TRUE	FR	1
Set2.37	gpt4o	TRUE	IT	1
Set2.37	llama31-405b	FALSE	DE	1
Set2.37	llama31-405b	FALSE	FR	1
Set2.37	llama31-405b	FALSE	IT	0.9
Set2.37	llama31-405b	TRUE	DE	1
Set2.37	llama31-405b	TRUE	FR	1
Set2.37	llama31-405b	TRUE	IT	1
Set2.37	llama33-70b	FALSE	DE	1
Set2.37	llama33-70b	FALSE	FR	0.7
Set2.37	llama33-70b	FALSE	IT	0.1
Set2.37	llama33-70b	TRUE	DE	1
Set2.37	llama33-70b	TRUE	FR	1
Set2.37	llama33-70b	TRUE	IT	1
Set2.39	claude-sonnet-3.7	FALSE	DE	1
Set2.39	claude-sonnet-3.7	FALSE	FR	1
Set2.39	claude-sonnet-3.7	FALSE	IT	1
Set2.39	claude-sonnet-3.7	TRUE	DE	1
Set2.39	claude-sonnet-3.7	TRUE	FR	1
Set2.39	claude-sonnet-3.7	TRUE	IT	1
Set2.39	deepseek-v3	FALSE	DE	1
Set2.39	deepseek-v3	FALSE	FR	1
Set2.39	deepseek-v3	FALSE	IT	1
Set2.39	deepseek-v3	TRUE	DE	1
Set2.39	deepseek-v3	TRUE	FR	1
Set2.39	deepseek-v3	TRUE	IT	1
Set2.39	gpt4o	FALSE	DE	1
Set2.39	gpt4o	FALSE	FR	1
Set2.39	gpt4o	FALSE	IT	1
Set2.39	gpt4o	TRUE	DE	1
Set2.39	gpt4o	TRUE	FR	1
Set2.39	gpt4o	TRUE	IT	1
Set2.39	llama31-405b	FALSE	DE	1
Set2.39	llama31-405b	FALSE	FR	0.9
Set2.39	llama31-405b	FALSE	IT	1
Set2.39	llama31-405b	TRUE	DE	1
Set2.39	llama31-405b	TRUE	FR	1
Set2.39	llama31-405b	TRUE	IT	1
Set2.39	llama33-70b	FALSE	DE	1
Set2.39	llama33-70b	FALSE	FR	1
Set2.39	llama33-70b	FALSE	IT	0.6
Set2.39	llama33-70b	TRUE	DE	1
Set2.39	llama33-70b	TRUE	FR	1
Set2.39	llama33-70b	TRUE	IT	1
Set2.4	claude-sonnet-3.7	FALSE	DE	0
Set2.4	claude-sonnet-3.7	FALSE	FR	0
Set2.4	claude-sonnet-3.7	FALSE	IT	0.1
Set2.4	claude-sonnet-3.7	TRUE	DE	0
Set2.4	claude-sonnet-3.7	TRUE	FR	0.1
Set2.4	claude-sonnet-3.7	TRUE	IT	0
Set2.4	deepseek-v3	FALSE	DE	1
Set2.4	deepseek-v3	FALSE	FR	1
Set2.4	deepseek-v3	FALSE	IT	0.9
Set2.4	deepseek-v3	TRUE	DE	1
Set2.4	deepseek-v3	TRUE	FR	1
Set2.4	deepseek-v3	TRUE	IT	1
Set2.4	gpt4o	FALSE	DE	0.6
Set2.4	gpt4o	FALSE	FR	1
Set2.4	gpt4o	FALSE	IT	0.4
Set2.4	gpt4o	TRUE	DE	0.7
Set2.4	gpt4o	TRUE	FR	1
Set2.4	gpt4o	TRUE	IT	0.2
Set2.4	llama31-405b	FALSE	DE	1
Set2.4	llama31-405b	FALSE	FR	0.8
Set2.4	llama31-405b	FALSE	IT	0
Set2.4	llama31-405b	TRUE	DE	0.8
Set2.4	llama31-405b	TRUE	FR	0.9
Set2.4	llama31-405b	TRUE	IT	0.6
Set2.4	llama33-70b	FALSE	DE	0.2
Set2.4	llama33-70b	FALSE	FR	0.1
Set2.4	llama33-70b	FALSE	IT	0
Set2.4	llama33-70b	TRUE	DE	0.1
Set2.4	llama33-70b	TRUE	FR	1
Set2.4	llama33-70b	TRUE	IT	0
Set2.40	claude-sonnet-3.7	FALSE	DE	0.4
Set2.40	claude-sonnet-3.7	FALSE	FR	1
Set2.40	claude-sonnet-3.7	FALSE	IT	1
Set2.40	claude-sonnet-3.7	TRUE	DE	1
Set2.40	claude-sonnet-3.7	TRUE	FR	1
Set2.40	claude-sonnet-3.7	TRUE	IT	1
Set2.40	deepseek-v3	FALSE	DE	1
Set2.40	deepseek-v3	FALSE	FR	1
Set2.40	deepseek-v3	FALSE	IT	1
Set2.40	deepseek-v3	TRUE	DE	1
Set2.40	deepseek-v3	TRUE	FR	1
Set2.40	deepseek-v3	TRUE	IT	1
Set2.40	gpt4o	FALSE	DE	1
Set2.40	gpt4o	FALSE	FR	1
Set2.40	gpt4o	FALSE	IT	1
Set2.40	gpt4o	TRUE	DE	1
Set2.40	gpt4o	TRUE	FR	1
Set2.40	gpt4o	TRUE	IT	1
Set2.40	llama31-405b	FALSE	DE	1
Set2.40	llama31-405b	FALSE	FR	0.4
Set2.40	llama31-405b	FALSE	IT	0.8
Set2.40	llama31-405b	TRUE	DE	1
Set2.40	llama31-405b	TRUE	FR	1
Set2.40	llama31-405b	TRUE	IT	1
Set2.40	llama33-70b	FALSE	DE	0.9
Set2.40	llama33-70b	FALSE	FR	1
Set2.40	llama33-70b	FALSE	IT	0.3
Set2.40	llama33-70b	TRUE	DE	1
Set2.40	llama33-70b	TRUE	FR	1
Set2.40	llama33-70b	TRUE	IT	1
Set2.41	claude-sonnet-3.7	FALSE	DE	1
Set2.41	claude-sonnet-3.7	FALSE	FR	1
Set2.41	claude-sonnet-3.7	FALSE	IT	1
Set2.41	claude-sonnet-3.7	TRUE	DE	1
Set2.41	claude-sonnet-3.7	TRUE	FR	1
Set2.41	claude-sonnet-3.7	TRUE	IT	1
Set2.41	deepseek-v3	FALSE	DE	0.2
Set2.41	deepseek-v3	FALSE	FR	1
Set2.41	deepseek-v3	FALSE	IT	0.7
Set2.41	deepseek-v3	TRUE	DE	0.9
Set2.41	deepseek-v3	TRUE	FR	1
Set2.41	deepseek-v3	TRUE	IT	0.8
Set2.41	gpt4o	FALSE	DE	1
Set2.41	gpt4o	FALSE	FR	1
Set2.41	gpt4o	FALSE	IT	1
Set2.41	gpt4o	TRUE	DE	1
Set2.41	gpt4o	TRUE	FR	1
Set2.41	gpt4o	TRUE	IT	1
Set2.41	llama31-405b	FALSE	DE	0.2
Set2.41	llama31-405b	FALSE	FR	0
Set2.41	llama31-405b	FALSE	IT	0
Set2.41	llama31-405b	TRUE	DE	1
Set2.41	llama31-405b	TRUE	FR	0.2
Set2.41	llama31-405b	TRUE	IT	0.5
Set2.41	llama33-70b	FALSE	DE	0.2
Set2.41	llama33-70b	FALSE	FR	1
Set2.41	llama33-70b	FALSE	IT	0
Set2.41	llama33-70b	TRUE	DE	0.9
Set2.41	llama33-70b	TRUE	FR	1
Set2.41	llama33-70b	TRUE	IT	0
Set2.42	claude-sonnet-3.7	FALSE	DE	1
Set2.42	claude-sonnet-3.7	FALSE	FR	1
Set2.42	claude-sonnet-3.7	FALSE	IT	1
Set2.42	claude-sonnet-3.7	TRUE	DE	1
Set2.42	claude-sonnet-3.7	TRUE	FR	1
Set2.42	claude-sonnet-3.7	TRUE	IT	1
Set2.42	deepseek-v3	FALSE	DE	1
Set2.42	deepseek-v3	FALSE	FR	0.9
Set2.42	deepseek-v3	FALSE	IT	1
Set2.42	deepseek-v3	TRUE	DE	1
Set2.42	deepseek-v3	TRUE	FR	1
Set2.42	deepseek-v3	TRUE	IT	1
Set2.42	gpt4o	FALSE	DE	1
Set2.42	gpt4o	FALSE	FR	1
Set2.42	gpt4o	FALSE	IT	1
Set2.42	gpt4o	TRUE	DE	1
Set2.42	gpt4o	TRUE	FR	1
Set2.42	gpt4o	TRUE	IT	1
Set2.42	llama31-405b	FALSE	DE	1
Set2.42	llama31-405b	FALSE	FR	0.6
Set2.42	llama31-405b	FALSE	IT	1
Set2.42	llama31-405b	TRUE	DE	1
Set2.42	llama31-405b	TRUE	FR	1
Set2.42	llama31-405b	TRUE	IT	0.9
Set2.42	llama33-70b	FALSE	DE	1
Set2.42	llama33-70b	FALSE	FR	0.9
Set2.42	llama33-70b	FALSE	IT	0
Set2.42	llama33-70b	TRUE	DE	1
Set2.42	llama33-70b	TRUE	FR	1
Set2.42	llama33-70b	TRUE	IT	0.9
Set2.43	claude-sonnet-3.7	FALSE	DE	0.9
Set2.43	claude-sonnet-3.7	FALSE	FR	1
Set2.43	claude-sonnet-3.7	FALSE	IT	1
Set2.43	claude-sonnet-3.7	TRUE	DE	1
Set2.43	claude-sonnet-3.7	TRUE	FR	1
Set2.43	claude-sonnet-3.7	TRUE	IT	1
Set2.43	deepseek-v3	FALSE	DE	1
Set2.43	deepseek-v3	FALSE	FR	1
Set2.43	deepseek-v3	FALSE	IT	0.9
Set2.43	deepseek-v3	TRUE	DE	1
Set2.43	deepseek-v3	TRUE	FR	1
Set2.43	deepseek-v3	TRUE	IT	1
Set2.43	gpt4o	FALSE	DE	1
Set2.43	gpt4o	FALSE	FR	1
Set2.43	gpt4o	FALSE	IT	1
Set2.43	gpt4o	TRUE	DE	1
Set2.43	gpt4o	TRUE	FR	1
Set2.43	gpt4o	TRUE	IT	1
Set2.43	llama31-405b	FALSE	DE	1
Set2.43	llama31-405b	FALSE	FR	0.9
Set2.43	llama31-405b	FALSE	IT	0.9
Set2.43	llama31-405b	TRUE	DE	1
Set2.43	llama31-405b	TRUE	FR	1
Set2.43	llama31-405b	TRUE	IT	1
Set2.43	llama33-70b	FALSE	DE	1
Set2.43	llama33-70b	FALSE	FR	1
Set2.43	llama33-70b	FALSE	IT	0.8
Set2.43	llama33-70b	TRUE	DE	1
Set2.43	llama33-70b	TRUE	FR	1
Set2.43	llama33-70b	TRUE	IT	1
Set2.44	claude-sonnet-3.7	FALSE	DE	1
Set2.44	claude-sonnet-3.7	FALSE	FR	1
Set2.44	claude-sonnet-3.7	FALSE	IT	1
Set2.44	claude-sonnet-3.7	TRUE	DE	1
Set2.44	claude-sonnet-3.7	TRUE	FR	1
Set2.44	claude-sonnet-3.7	TRUE	IT	1
Set2.44	deepseek-v3	FALSE	DE	1
Set2.44	deepseek-v3	FALSE	FR	1
Set2.44	deepseek-v3	FALSE	IT	1
Set2.44	deepseek-v3	TRUE	DE	1
Set2.44	deepseek-v3	TRUE	FR	1
Set2.44	deepseek-v3	TRUE	IT	1
Set2.44	gpt4o	FALSE	DE	1
Set2.44	gpt4o	FALSE	FR	1
Set2.44	gpt4o	FALSE	IT	1
Set2.44	gpt4o	TRUE	DE	1
Set2.44	gpt4o	TRUE	FR	1
Set2.44	gpt4o	TRUE	IT	1
Set2.44	llama31-405b	FALSE	DE	1
Set2.44	llama31-405b	FALSE	FR	0.5
Set2.44	llama31-405b	FALSE	IT	0.9
Set2.44	llama31-405b	TRUE	DE	1
Set2.44	llama31-405b	TRUE	FR	1
Set2.44	llama31-405b	TRUE	IT	1
Set2.44	llama33-70b	FALSE	DE	1
Set2.44	llama33-70b	FALSE	FR	1
Set2.44	llama33-70b	FALSE	IT	0.3
Set2.44	llama33-70b	TRUE	DE	1
Set2.44	llama33-70b	TRUE	FR	1
Set2.44	llama33-70b	TRUE	IT	1
Set2.45	claude-sonnet-3.7	FALSE	DE	1
Set2.45	claude-sonnet-3.7	FALSE	FR	1
Set2.45	claude-sonnet-3.7	FALSE	IT	1
Set2.45	claude-sonnet-3.7	TRUE	DE	1
Set2.45	claude-sonnet-3.7	TRUE	FR	1
Set2.45	claude-sonnet-3.7	TRUE	IT	1
Set2.45	deepseek-v3	FALSE	DE	1
Set2.45	deepseek-v3	FALSE	FR	1
Set2.45	deepseek-v3	FALSE	IT	1
Set2.45	deepseek-v3	TRUE	DE	1
Set2.45	deepseek-v3	TRUE	FR	1
Set2.45	deepseek-v3	TRUE	IT	1
Set2.45	gpt4o	FALSE	DE	1
Set2.45	gpt4o	FALSE	FR	1
Set2.45	gpt4o	FALSE	IT	1
Set2.45	gpt4o	TRUE	DE	1
Set2.45	gpt4o	TRUE	FR	1
Set2.45	gpt4o	TRUE	IT	1
Set2.45	llama31-405b	FALSE	DE	1
Set2.45	llama31-405b	FALSE	FR	0
Set2.45	llama31-405b	FALSE	IT	0.7
Set2.45	llama31-405b	TRUE	DE	1
Set2.45	llama31-405b	TRUE	FR	0.3
Set2.45	llama31-405b	TRUE	IT	0
Set2.45	llama33-70b	FALSE	DE	0.4
Set2.45	llama33-70b	FALSE	FR	0
Set2.45	llama33-70b	FALSE	IT	0
Set2.45	llama33-70b	TRUE	DE	0.9
Set2.45	llama33-70b	TRUE	FR	0
Set2.45	llama33-70b	TRUE	IT	0.9
Set2.46	claude-sonnet-3.7	FALSE	DE	1
Set2.46	claude-sonnet-3.7	FALSE	FR	1
Set2.46	claude-sonnet-3.7	FALSE	IT	1
Set2.46	claude-sonnet-3.7	TRUE	DE	1
Set2.46	claude-sonnet-3.7	TRUE	FR	1
Set2.46	claude-sonnet-3.7	TRUE	IT	1
Set2.46	deepseek-v3	FALSE	DE	0.2
Set2.46	deepseek-v3	FALSE	FR	0.5
Set2.46	deepseek-v3	FALSE	IT	0.2
Set2.46	deepseek-v3	TRUE	DE	1
Set2.46	deepseek-v3	TRUE	FR	0.9
Set2.46	deepseek-v3	TRUE	IT	1
Set2.46	gpt4o	FALSE	DE	1
Set2.46	gpt4o	FALSE	FR	1
Set2.46	gpt4o	FALSE	IT	1
Set2.46	gpt4o	TRUE	DE	1
Set2.46	gpt4o	TRUE	FR	1
Set2.46	gpt4o	TRUE	IT	1
Set2.46	llama31-405b	FALSE	DE	0.9
[truncated: 1,421 more rows]
